# Supplementary material for: Proteomic and phosphoproteomic characterization of cardiovascular tissues after long term exposure to simulated space radiation
Source: Front Physiol. 2024 Apr 18;15:1248276. doi: 10.3389/fphys.2024.1248276 (PMC11063234; doi:10.3389/fphys.2024.1248276)
Supplement: Supplementary file 5 [file DataSheet1.xlsx]

## Sheet: Table S1_DEPs_prot_heart
Uniprot_id_1	Logfc	P_value	Adj_p_val	Uniport_id_2	Gene_names	Protein_names	Gene_names_primary	Gene ontology (biological process)	Gene ontology (cellular component)	Gene ontology (molecular function)
A2APY7	-0.131933	8.40331e-06	0.000317185	NDUF5_MOUSE	Ndufaf5	Arginine-hydroxylase NDUFAF5, mitochondrial (EC 1.-.-.-) (NADH dehydrogenase [ubiquinone] 1 alpha subcomplex assembly factor 5) (Putative methyltransferase NDUFAF5) (EC 2.1.1.-)	Ndufaf5	methylation [GO:0032259]; mitochondrial respiratory chain complex I assembly [GO:0032981]; peptidyl-arginine hydroxylation [GO:0030961]	extrinsic component of mitochondrial inner membrane [GO:0031314]; mitochondrion [GO:0005739]	methyltransferase activity [GO:0008168]; oxidoreductase activity [GO:0016491]
B1AY13	-0.178225	0.00127138	0.0187518	UBP24_MOUSE	Usp24	Ubiquitin carboxyl-terminal hydrolase 24 (EC 3.4.19.12) (Deubiquitinating enzyme 24) (Ubiquitin thioesterase 24) (Ubiquitin-specific-processing protease 24)	Usp24	protein deubiquitination [GO:0016579]; ubiquitin-dependent protein catabolic process [GO:0006511]	cytosol [GO:0005829]; nucleus [GO:0005634]	cysteine-type endopeptidase activity [GO:0004197]; thiol-dependent deubiquitinase [GO:0004843]
D3Z4S3	-0.206449	0.00271947	0.0323257	PTRD1_MOUSE	Ptrhd1	Putative peptidyl-tRNA hydrolase PTRHD1 (EC 3.1.1.29) (Peptidyl-tRNA hydrolase domain-containing protein 1)	Ptrhd1			aminoacyl-tRNA hydrolase activity [GO:0004045]
E9PV24	0.232472	0.000624748	0.0107131	FIBA_MOUSE	Fga	Fibrinogen alpha chain [Cleaved into: Fibrinopeptide A; Fibrinogen alpha chain]	Fga	adaptive immune response [GO:0002250]; blood coagulation [GO:0007596]; blood coagulation, common pathway [GO:0072377]; blood coagulation, fibrin clot formation [GO:0072378]; cell-matrix adhesion [GO:0007160]; cellular protein-containing complex assembly [GO:0034622]; fibrinolysis [GO:0042730]; induction of bacterial agglutination [GO:0043152]; innate immune response [GO:0045087]; negative regulat…	blood microparticle [GO:0072562]; cell cortex [GO:0005938]; cell surface [GO:0009986]; collagen-containing extracellular matrix [GO:0062023]; cytoplasm [GO:0005737]; external side of plasma membrane [GO:0009897]; extracellular space [GO:0005615]; fibrinogen complex [GO:0005577]; platelet alpha granule [GO:0031091]; rough endoplasmic reticulum [GO:0005791]; synapse [GO:0045202]	metal ion binding [GO:0046872]; signaling receptor binding [GO:0005102]; structural molecule activity [GO:0005198]
O08529	-0.124312	0.000156612	0.00350589	CAN2_MOUSE	Capn2	Calpain-2 catalytic subunit (EC 3.4.22.53) (80 kDa M-calpain subunit) (CALP80) (Calcium-activated neutral proteinase 2) (CANP 2) (Calpain M-type) (Calpain-2 large subunit) (Millimolar-calpain) (M-calpain)	Capn2	behavioral response to pain [GO:0048266]; blastocyst development [GO:0001824]; cellular response to amino acid stimulus [GO:0071230]; cellular response to interferon-beta [GO:0035458]; cellular response to lipopolysaccharide [GO:0071222]; female pregnancy [GO:0007565]; myoblast fusion [GO:0007520]; positive regulation of cardiac muscle cell apoptotic process [GO:0010666]; positive regulation of m…	cell projection [GO:0042995]; chromatin [GO:0000785]; cytoplasm [GO:0005737]; cytosol [GO:0005829]; dendrite [GO:0030425]; endoplasmic reticulum [GO:0005783]; external side of plasma membrane [GO:0009897]; focal adhesion [GO:0005925]; Golgi apparatus [GO:0005794]; lysosome [GO:0005764]; membrane [GO:0016020]; membrane raft [GO:0045121]; mitochondrial intermembrane space [GO:0005758]; neuronal cel…	calcium-dependent cysteine-type endopeptidase activity [GO:0004198]; calcium ion binding [GO:0005509]; cytoskeletal protein binding [GO:0008092]; enzyme binding [GO:0019899]; peptidase activity [GO:0008233]; protein-containing complex binding [GO:0044877]
O08585	-0.206823	2.46396e-05	0.000776148	CLCA_MOUSE	Clta	Clathrin light chain A (Lca)	Clta	cell cycle [GO:0007049]; cell division [GO:0051301]; clathrin coat assembly [GO:0048268]; clathrin-dependent endocytosis [GO:0072583]; intracellular protein transport [GO:0006886]	clathrin coat [GO:0030118]; clathrin-coated pit [GO:0005905]; clathrin-coated vesicle [GO:0030136]; clathrin coat of coated pit [GO:0030132]; clathrin coat of trans-Golgi network vesicle [GO:0030130]; clathrin complex [GO:0071439]; clathrin vesicle coat [GO:0030125]; cytoplasmic vesicle [GO:0031410]; glutamatergic synapse [GO:0098978]; plasma membrane [GO:0005886]; postsynaptic endocytic zone [GO…	clathrin heavy chain binding [GO:0032050]; GTPase binding [GO:0051020]; peptide binding [GO:0042277]; protein-containing complex binding [GO:0044877]; structural molecule activity [GO:0005198]
O08599	-0.168638	0.00166588	0.0228426	STXB1_MOUSE	Stxbp1	Syntaxin-binding protein 1 (Protein unc-18 homolog 1) (Unc18-1) (Protein unc-18 homolog A) (Unc-18A)	Stxbp1	axon target recognition [GO:0007412]; cellular response to interferon-gamma [GO:0071346]; developmental process involved in reproduction [GO:0003006]; exocytosis [GO:0006887]; intracellular protein transport [GO:0006886]; long-term synaptic depression [GO:0060292]; negative regulation of neuron apoptotic process [GO:0043524]; negative regulation of protein-containing complex assembly [GO:0031333]…	axon [GO:0030424]; cytoplasm [GO:0005737]; cytoskeleton [GO:0005856]; cytosol [GO:0005829]; extrinsic component of presynaptic active zone membrane [GO:0098891]; glutamatergic synapse [GO:0098978]; mitochondrion [GO:0005739]; myelin sheath [GO:0043209]; nucleoplasm [GO:0005654]; nucleus [GO:0005634]; perinuclear region of cytoplasm [GO:0048471]; phagocytic vesicle [GO:0045335]; plasma membrane [G…	identical protein binding [GO:0042802]; phospholipase binding [GO:0043274]; protein domain specific binding [GO:0019904]; protein kinase binding [GO:0019901]; protein N-terminus binding [GO:0047485]; SNARE binding [GO:0000149]; syntaxin-1 binding [GO:0017075]; syntaxin binding [GO:0019905]
O08677	0.216727	7.66313e-07	4.00209e-05	KNG1_MOUSE	Kng1 Kng	Kininogen-1 [Cleaved into: Kininogen-1 heavy chain; Bradykinin; Kininogen-1 light chain]	Kng1	blood coagulation [GO:0007596]; inflammatory response [GO:0006954]; negative regulation of blood coagulation [GO:0030195]; negative regulation of endopeptidase activity [GO:0010951]; positive regulation of cytosolic calcium ion concentration [GO:0007204]; vasodilation [GO:0042311]	collagen-containing extracellular matrix [GO:0062023]; extracellular region [GO:0005576]; extracellular space [GO:0005615]	cysteine-type endopeptidase inhibitor activity [GO:0004869]; endopeptidase inhibitor activity [GO:0004866]; signaling receptor binding [GO:0005102]
O08749	0.0709653	0.000346463	0.00679068	DLDH_MOUSE	Dld	Dihydrolipoyl dehydrogenase, mitochondrial (EC 1.8.1.4) (Dihydrolipoamide dehydrogenase)	Dld	2-oxoglutarate metabolic process [GO:0006103]; acetyl-CoA biosynthetic process from pyruvate [GO:0006086]; aging [GO:0007568]; cell redox homeostasis [GO:0045454]; dihydrolipoamide metabolic process [GO:0051068]; gastrulation [GO:0007369]; histone succinylation [GO:0106077]; lipoate metabolic process [GO:0009106]; mitochondrial acetyl-CoA biosynthetic process from pyruvate [GO:0061732]; mitochond…	acrosomal matrix [GO:0043159]; cilium [GO:0005929]; mitochondrial matrix [GO:0005759]; mitochondrion [GO:0005739]; motile cilium [GO:0031514]; myelin sheath [GO:0043209]; nucleus [GO:0005634]; oxoglutarate dehydrogenase complex [GO:0045252]; pyruvate dehydrogenase complex [GO:0045254]	dihydrolipoyl dehydrogenase activity [GO:0004148]; flavin adenine dinucleotide binding [GO:0050660]; lipoamide binding [GO:0043544]; NAD binding [GO:0051287]; pyruvate dehydrogenase (NAD+) activity [GO:0034604]
O08997	-0.117687	0.00243593	0.0299232	ATOX1_MOUSE	Atox1	Copper transport protein ATOX1 (Metal transport protein ATX1)	Atox1	cellular copper ion homeostasis [GO:0006878]; copper ion export [GO:0060003]; copper ion transport [GO:0006825]; negative regulation of apoptotic process [GO:0043066]; response to oxidative stress [GO:0006979]	cytosol [GO:0005829]	ATPase binding [GO:0051117]; copper chaperone activity [GO:0016531]; copper-dependent protein binding [GO:0032767]; copper ion binding [GO:0005507]; cuprous ion binding [GO:1903136]
O09044	-0.149558	0.000495361	0.0088443	SNP23_MOUSE	Snap23 Sndt	Synaptosomal-associated protein 23 (SNAP-23) (Syndet) (Vesicle-membrane fusion protein SNAP-23)	Snap23	exocytic insertion of neurotransmitter receptor to postsynaptic membrane [GO:0098967]; exocytosis [GO:0006887]; histamine secretion by mast cell [GO:0002553]; membrane fusion [GO:0061025]; protein-containing complex assembly [GO:0065003]; protein transport [GO:0015031]; regulation of exocytosis [GO:0017157]; synaptic vesicle fusion to presynaptic active zone membrane [GO:0031629]; synaptic vesicl…	adherens junction [GO:0005912]; azurophil granule [GO:0042582]; cytoplasm [GO:0005737]; cytoplasmic vesicle [GO:0031410]; GABA-ergic synapse [GO:0098982]; glutamatergic synapse [GO:0098978]; mitochondrion [GO:0005739]; neuron projection [GO:0043005]; nucleoplasm [GO:0005654]; plasma membrane [GO:0005886]; postsynapse [GO:0098794]; presynapse [GO:0098793]; SNARE complex [GO:0031201]; specific gran…	SNAP receptor activity [GO:0005484]; syntaxin binding [GO:0019905]
O35129	0.0586528	0.00133145	0.0192515	PHB2_MOUSE	Phb2 Bap Bcap37 Rea	Prohibitin-2 (B-cell receptor-associated protein BAP37) (Repressor of estrogen receptor activity)	Phb2	activation of phospholipase C activity [GO:0007202]; activation of protein kinase C activity [GO:1990051]; antiviral innate immune response [GO:0140374]; B cell activation [GO:0042113]; CD40 signaling pathway [GO:0023035]; cell migration [GO:0016477]; cellular response to hypoxia [GO:0071456]; cellular response to retinoic acid [GO:0071300]; induction by virus of host autophagy [GO:0039520]; mamm…	axon [GO:0030424]; cell periphery [GO:0071944]; cell surface [GO:0009986]; cytoplasm [GO:0005737]; GABA-ergic synapse [GO:0098982]; glutamatergic synapse [GO:0098978]; inner mitochondrial membrane protein complex [GO:0098800]; mitochondrial inner membrane [GO:0005743]; mitochondrial outer membrane [GO:0005741]; mitochondrial prohibitin complex [GO:0035632]; mitochondrion [GO:0005739]; nuclear mat…	amide binding [GO:0033218]; identical protein binding [GO:0042802]; protein C-terminus binding [GO:0008022]; protein heterodimerization activity [GO:0046982]; protein homodimerization activity [GO:0042803]; protein N-terminus binding [GO:0047485]; sphingolipid binding [GO:0046625]
O35143	0.190649	2.57255e-08	2.5211e-06	ATIF1_MOUSE	Atp5if1 Atpi Atpif1 If1	ATPase inhibitor, mitochondrial (ATP synthase F1 subunit epsilon) (Inhibitor of F(1)F(o)-ATPase) (IF(1)) (IF1)	Atp5if1	erythrocyte differentiation [GO:0030218]; heme biosynthetic process [GO:0006783]; mitochondrial depolarization [GO:0051882]; negative regulation of ATPase activity [GO:0032780]; negative regulation of endothelial cell proliferation [GO:0001937]; negative regulation of hydrolase activity [GO:0051346]; positive regulation of autophagy of mitochondrion in response to mitochondrial depolarization [GO…	cell surface [GO:0009986]; mitochondrion [GO:0005739]; protein-containing complex [GO:0032991]	angiostatin binding [GO:0043532]; ATPase binding [GO:0051117]; ATPase inhibitor activity [GO:0042030]; calmodulin binding [GO:0005516]; enzyme binding [GO:0019899]; identical protein binding [GO:0042802]; mitochondrial proton-transporting ATP synthase complex binding [GO:0140260]
O35381	-0.0828897	0.00167823	0.0228426	AN32A_MOUSE	Anp32a Anp32 Lanp	Acidic leucine-rich nuclear phosphoprotein 32 family member A (Acidic nuclear phosphoprotein pp32) (Leucine-rich acidic nuclear protein) (LANP) (Potent heat-stable protein phosphatase 2A inhibitor I1PP2A)	Anp32a	nucleocytoplasmic transport [GO:0006913]; regulation of apoptotic process [GO:0042981]	cytoplasm [GO:0005737]; endoplasmic reticulum [GO:0005783]; nuclear matrix [GO:0016363]; nucleus [GO:0005634]; perinuclear region of cytoplasm [GO:0048471]	histone binding [GO:0042393]
O35566	-0.57726	0.000493556	0.0088443	CD151_MOUSE	Cd151 Peta3	CD151 antigen (GP27) (Membrane glycoprotein SFA-1) (Platelet-endothelial tetraspan antigen 3) (PETA-3) (CD antigen CD151)	Cd151	cell migration [GO:0016477]; positive regulation of cell migration [GO:0030335]; positive regulation of endocytosis [GO:0045807]; T cell proliferation [GO:0042098]; wound healing, spreading of cells [GO:0044319]	basement membrane [GO:0005604]; cell surface [GO:0009986]; integral component of plasma membrane [GO:0005887]	integrin binding [GO:0005178]
O54950	-0.10134	0.00349815	0.0387609	AAKG1_MOUSE	Prkag1 Prkaac	5'-AMP-activated protein kinase subunit gamma-1 (AMPK gamma1) (AMPK subunit gamma-1) (AMPKg)	Prkag1	cellular response to glucose starvation [GO:0042149]; fatty acid biosynthetic process [GO:0006633]; import into nucleus [GO:0051170]; positive regulation of gene expression [GO:0010628]; protein phosphorylation [GO:0006468]; regulation of catalytic activity [GO:0050790]; regulation of protein serine/threonine kinase activity [GO:0071900]	cytoplasm [GO:0005737]; cytosol [GO:0005829]; nucleoplasm [GO:0005654]; nucleotide-activated protein kinase complex [GO:0031588]; nucleus [GO:0005634]; protein-containing complex [GO:0032991]	ADP binding [GO:0043531]; AMP-activated protein kinase activity [GO:0004679]; AMP binding [GO:0016208]; ATP binding [GO:0005524]; protein-containing complex binding [GO:0044877]; protein kinase activity [GO:0004672]; protein kinase binding [GO:0019901]; protein kinase regulator activity [GO:0019887]
O55003	-0.181846	0.00332407	0.0373006	BNIP3_MOUSE	Bnip3 Nip3	BCL2/adenovirus E1B 19 kDa protein-interacting protein 3	Bnip3	apoptotic process [GO:0006915]; autophagic cell death [GO:0048102]; brown fat cell differentiation [GO:0050873]; cardiac muscle cell apoptotic process [GO:0010659]; cell death [GO:0008219]; cellular response to cobalt ion [GO:0071279]; cellular response to hydrogen peroxide [GO:0070301]; cellular response to hypoxia [GO:0071456]; cellular response to mechanical stimulus [GO:0071260]; cerebral cor…	cytoplasm [GO:0005737]; dendrite [GO:0030425]; endoplasmic reticulum [GO:0005783]; integral component of mitochondrial outer membrane [GO:0031307]; mitochondrial membrane [GO:0031966]; mitochondrial outer membrane [GO:0005741]; mitochondrion [GO:0005739]; nuclear envelope [GO:0005635]; nucleoplasm [GO:0005654]; nucleus [GO:0005634]; postsynaptic density [GO:0014069]	GTPase binding [GO:0051020]; identical protein binding [GO:0042802]; protein homodimerization activity [GO:0042803]
O55111	-0.0947658	0.00439719	0.0460609	DSG2_MOUSE	Dsg2	Desmoglein-2	Dsg2	bundle of His cell-Purkinje myocyte adhesion involved in cell communication [GO:0086073]; cell adhesion [GO:0007155]; cell-cell adhesion [GO:0098609]; desmosome organization [GO:0002934]; homophilic cell adhesion via plasma membrane adhesion molecules [GO:0007156]; maternal process involved in female pregnancy [GO:0060135]; Purkinje myocyte development [GO:0003165]; regulation of heart rate by ca…	apical plasma membrane [GO:0016324]; cell-cell junction [GO:0005911]; cell junction [GO:0030054]; desmosome [GO:0030057]; integral component of membrane [GO:0016021]; intercalated disc [GO:0014704]; intracellular membrane-bounded organelle [GO:0043231]; lateral plasma membrane [GO:0016328]; plasma membrane [GO:0005886]	calcium ion binding [GO:0005509]; cell adhesion molecule binding [GO:0050839]
O70325	0.0692419	0.0016368	0.0228426	GPX4_MOUSE	Gpx4	Phospholipid hydroperoxide glutathione peroxidase (PHGPx) (EC 1.11.1.12) (Glutathione peroxidase 4) (GPx-4) (GSHPx-4)	Gpx4	aging [GO:0007568]; arachidonic acid metabolic process [GO:0019369]; chromatin organization [GO:0006325]; glutathione metabolic process [GO:0006749]; lipoxygenase pathway [GO:0019372]; negative regulation of ferroptosis [GO:0110076]; protein polymerization [GO:0051258]; regulation of inflammatory response [GO:0050727]; response to estradiol [GO:0032355]; response to oxidative stress [GO:0006979];…	cytosol [GO:0005829]; mitochondrial inner membrane [GO:0005743]; mitochondrion [GO:0005739]; nuclear envelope [GO:0005635]; nucleus [GO:0005634]; protein-containing complex [GO:0032991]	glutathione peroxidase activity [GO:0004602]; identical protein binding [GO:0042802]; peroxidase activity [GO:0004601]; phospholipid-hydroperoxide glutathione peroxidase activity [GO:0047066]; selenium binding [GO:0008430]
O70362	0.194935	0.000407285	0.0076431	PHLD_MOUSE	Gpld1	Phosphatidylinositol-glycan-specific phospholipase D (PI-G PLD) (EC 3.1.4.50) (Glycoprotein phospholipase D) (Glycosyl-phosphatidylinositol-specific phospholipase D) (GPI-PLD) (GPI-specific phospholipase D)	Gpld1	cell migration involved in sprouting angiogenesis [GO:0002042]; cellular response to calcium ion [GO:0071277]; cellular response to cholesterol [GO:0071397]; cellular response to drug [GO:0035690]; cellular response to inorganic substance [GO:0071241]; cellular response to insulin stimulus [GO:0032869]; cellular response to iron(II) ion [GO:0071282]; cellular response to pH [GO:0071467]; cellular…	cytoplasm [GO:0005737]; extracellular matrix [GO:0031012]; extracellular region [GO:0005576]; extracellular space [GO:0005615]; high-density lipoprotein particle [GO:0034364]; intracellular membrane-bounded organelle [GO:0043231]	glycosylphosphatidylinositol phospholipase D activity [GO:0004621]; phospholipase D activity [GO:0004630]; sodium channel regulator activity [GO:0017080]
O70548	-0.158863	4.1983e-06	0.000174665	TELT_MOUSE	Tcap	Telethonin (Titin cap protein)	Tcap	adult heart development [GO:0007512]; cardiac muscle cell development [GO:0055013]; cardiac muscle contraction [GO:0060048]; cardiac muscle hypertrophy [GO:0003300]; cardiac muscle hypertrophy in response to stress [GO:0014898]; cardiac muscle tissue morphogenesis [GO:0055008]; cardiac myofibril assembly [GO:0055003]; detection of muscle stretch [GO:0035995]; otic vesicle formation [GO:0030916]; …	I band [GO:0031674]; Z disc [GO:0030018]	BMP binding [GO:0036122]; FATZ binding [GO:0051373]; protein-macromolecule adaptor activity [GO:0030674]; structural constituent of muscle [GO:0008307]; titin binding [GO:0031432]; titin Z domain binding [GO:0070080]; transmembrane transporter binding [GO:0044325]
O70591	-0.168228	0.000479009	0.0086575	PFD2_MOUSE	Pfdn2 Pfd2	Prefoldin subunit 2	Pfdn2	negative regulation of amyloid fibril formation [GO:1905907]; positive regulation of cytoskeleton organization [GO:0051495]; protein folding [GO:0006457]	cytoplasm [GO:0005737]; cytosol [GO:0005829]; mitochondrion [GO:0005739]; nucleus [GO:0005634]; prefoldin complex [GO:0016272]	amyloid-beta binding [GO:0001540]; protein folding chaperone [GO:0044183]; unfolded protein binding [GO:0051082]
O70622	-0.164809	1.79957e-08	1.80366e-06	RTN2_MOUSE	Rtn2 Nspl1	Reticulon-2 (Neuroendocrine-specific protein-like 1) (NSP-like protein 1) (Neuroendocrine-specific protein-like I) (NSP-like protein I) (NSPLI)	Rtn2	gene expression [GO:0010467]; intracellular protein transmembrane transport [GO:0065002]; negative regulation of amyloid-beta formation [GO:1902430]; protein transport [GO:0015031]; regulation of glucose import [GO:0046324]	cell surface [GO:0009986]; endoplasmic reticulum [GO:0005783]; integral component of membrane [GO:0016021]; intermediate filament [GO:0005882]; sarcoplasmic reticulum membrane [GO:0033017]; terminal cisterna [GO:0014802]; T-tubule [GO:0030315]; Z disc [GO:0030018]
O88384	-0.150884	0.00404425	0.0431844	VTI1B_MOUSE	Vti1b Vti1l1	Vesicle transport through interaction with t-SNAREs homolog 1B (Vesicle transport v-SNARE protein Vti1-like 1) (Vti1-rp1)	Vti1b	endoplasmic reticulum to Golgi vesicle-mediated transport [GO:0006888]; Golgi to vacuole transport [GO:0006896]; intra-Golgi vesicle-mediated transport [GO:0006891]; protein targeting to vacuole [GO:0006623]; regulation of protein localization to plasma membrane [GO:1903076]; retrograde transport, endosome to Golgi [GO:0042147]; vesicle fusion with Golgi apparatus [GO:0048280]	anchored component of membrane [GO:0031225]; cytosol [GO:0005829]; early endosome membrane [GO:0031901]; endoplasmic reticulum membrane [GO:0005789]; ER to Golgi transport vesicle membrane [GO:0012507]; Golgi apparatus [GO:0005794]; integral component of membrane [GO:0016021]; intracellular membrane-bounded organelle [GO:0043231]; late endosome membrane [GO:0031902]; lysosomal membrane [GO:000576…	chloride channel inhibitor activity [GO:0019869]; SNAP receptor activity [GO:0005484]; SNARE binding [GO:0000149]
O88441	-0.108249	6.02849e-07	3.32321e-05	MTX2_MOUSE	Mtx2 MNCb-0780	Metaxin-2 (Mitochondrial outer membrane import complex protein 2)	Mtx2	mitochondrion organization [GO:0007005]; protein transport [GO:0015031]	cytoplasm [GO:0005737]; mitochondrion [GO:0005739]; nucleolus [GO:0005730]; SAM complex [GO:0001401]
O88544	-0.210326	1.36622e-07	1.00418e-05	CSN4_MOUSE	Cops4 Csn4	COP9 signalosome complex subunit 4 (SGN4) (Signalosome subunit 4) (JAB1-containing signalosome subunit 4)	Cops4	protein deneddylation [GO:0000338]	cell junction [GO:0030054]; COP9 signalosome [GO:0008180]; cytosol [GO:0005829]; nuclear speck [GO:0016607]; synaptic vesicle [GO:0008021]
O88986	0.14083	9.64702e-05	0.00235046	KBL_MOUSE	Gcat Kbl	2-amino-3-ketobutyrate coenzyme A ligase, mitochondrial (AKB ligase) (EC 2.3.1.29) (Aminoacetone synthase) (Glycine acetyltransferase)	Gcat	biosynthetic process [GO:0009058]; L-threonine catabolic process to glycine [GO:0019518]	mitochondrial inner membrane [GO:0005743]; mitochondrion [GO:0005739]; nuclear speck [GO:0016607]; nucleoplasm [GO:0005654]	glycine C-acetyltransferase activity [GO:0008890]; pyridoxal phosphate binding [GO:0030170]
O89020	0.135423	0.00128861	0.0187899	AFAM_MOUSE	Afm	Afamin (Alpha-albumin) (Alpha-Alb)	Afm	protein stabilization [GO:0050821]; protein transport within extracellular region [GO:0071693]; vitamin transport [GO:0051180]	cytoplasm [GO:0005737]; extracellular space [GO:0005615]	fatty acid binding [GO:0005504]; vitamin E binding [GO:0008431]; zinc ion binding [GO:0008270]
P00158	0.0802747	0.00388972	0.0418382	CYB_MOUSE	Mt-Cyb Cob Cytb mt-Cytb Mtcyb	Cytochrome b (Complex III subunit 3) (Complex III subunit III) (Cytochrome b-c1 complex subunit 3) (Ubiquinol-cytochrome-c reductase complex cytochrome b subunit)	Mt-Cyb	electron transport coupled proton transport [GO:0015990]; hyperosmotic salinity response [GO:0042538]; respiratory electron transport chain [GO:0022904]; response to cadmium ion [GO:0046686]; response to calcium ion [GO:0051592]; response to glucagon [GO:0033762]; response to mercury ion [GO:0046689]	integral component of mitochondrial inner membrane [GO:0031305]; membrane [GO:0016020]; mitochondrial inner membrane [GO:0005743]; mitochondrion [GO:0005739]; protein-containing complex [GO:0032991]; respiratory chain complex III [GO:0045275]	metal ion binding [GO:0046872]; protein-containing complex binding [GO:0044877]; ubiquinol-cytochrome-c reductase activity [GO:0008121]
P00397	-0.161833	3.11397e-05	0.000953652	COX1_MOUSE	Mtco1 COI mt-Co1	Cytochrome c oxidase subunit 1 (EC 7.1.1.9) (Cytochrome c oxidase polypeptide I)	Mtco1	aerobic respiration [GO:0009060]; aging [GO:0007568]; cerebellum development [GO:0021549]; electron transport coupled proton transport [GO:0015990]; mitochondrial electron transport, cytochrome c to oxygen [GO:0006123]; respiratory electron transport chain [GO:0022904]; response to copper ion [GO:0046688]; response to electrical stimulus [GO:0051602]; response to oxidative stress [GO:0006979]	mitochondrial inner membrane [GO:0005743]; mitochondrial respiratory chain complex III [GO:0005750]; mitochondrial respiratory chain complex IV [GO:0005751]; mitochondrion [GO:0005739]; respiratory chain complex IV [GO:0045277]	cytochrome-c oxidase activity [GO:0004129]; heme binding [GO:0020037]; metal ion binding [GO:0046872]
P00848	-0.149089	6.67492e-05	0.0017664	ATP6_MOUSE	Mtatp6 Atp6 Atpase6 mt-Atp6	ATP synthase subunit a (F-ATPase protein 6)	Mtatp6	aging [GO:0007568]; ATP synthesis coupled proton transport [GO:0015986]; mitochondrial ATP synthesis coupled proton transport [GO:0042776]; response to hyperoxia [GO:0055093]	integral component of membrane [GO:0016021]; mitochondrial proton-transporting ATP synthase complex [GO:0005753]; mitochondrion [GO:0005739]; proton-transporting ATP synthase complex, coupling factor F(o) [GO:0045263]	proton-transporting ATP synthase activity, rotational mechanism [GO:0046933]
P01027	0.219836	9.58767e-05	0.00235046	CO3_MOUSE	C3	Complement C3 (HSE-MSF) [Cleaved into: Complement C3 beta chain; C3-beta-c (C3bc); Complement C3 alpha chain; C3a anaphylatoxin; Acylation stimulating protein (ASP) (C3adesArg); Complement C3b alpha' chain; Complement C3c alpha' chain fragment 1; Complement C3dg fragment; Complement C3g fragment; Complement C3d fragment; Complement C3f fragment; Complement C3c alpha' chain fragment 2]	C3	amyloid-beta clearance [GO:0097242]; blood coagulation [GO:0007596]; cell surface receptor signaling pathway involved in cell-cell signaling [GO:1905114]; complement activation [GO:0006956]; complement activation, alternative pathway [GO:0006957]; complement activation, classical pathway [GO:0006958]; complement-dependent cytotoxicity [GO:0097278]; complement-mediated synapse pruning [GO:0150062]…	cell surface [GO:0009986]; extracellular region [GO:0005576]; extracellular space [GO:0005615]; protein-containing complex [GO:0032991]	C5L2 anaphylatoxin chemotactic receptor binding [GO:0031715]; endopeptidase inhibitor activity [GO:0004866]; lipid binding [GO:0008289]
P01644	-0.258489	0.00464072	0.0480451	KV5AB_MOUSE		Ig kappa chain V-V region HP R16.7		adaptive immune response [GO:0002250]; immune response [GO:0006955]	extracellular space [GO:0005615]; immunoglobulin complex [GO:0019814]
P01656	-1.01939	0.00303901	0.0351759	KV3A3_MOUSE		Ig kappa chain V-III region MOPC 70		adaptive immune response [GO:0002250]; immune response [GO:0006955]	extracellular space [GO:0005615]; immunoglobulin complex [GO:0019814]
P01657	-0.38699	0.00382117	0.0415058	KV3A5_MOUSE		Ig kappa chain V-III region PC 2413		adaptive immune response [GO:0002250]; immune response [GO:0006955]	extracellular space [GO:0005615]; immunoglobulin complex [GO:0019814]
P01786	0.295633	0.00173689	0.023496	HVM17_MOUSE		Ig heavy chain V region MOPC 47A		B cell receptor signaling pathway [GO:0050853]; complement activation, classical pathway [GO:0006958]; defense response to bacterium [GO:0042742]; innate immune response [GO:0045087]; phagocytosis, engulfment [GO:0006911]; phagocytosis, recognition [GO:0006910]; positive regulation of B cell activation [GO:0050871]	external side of plasma membrane [GO:0009897]; immunoglobulin complex, circulating [GO:0042571]	antigen binding [GO:0003823]; immunoglobulin receptor binding [GO:0034987]
P01872	-0.335073	0.000494544	0.0088443	IGHM_MOUSE	Ighm Igh-6	Immunoglobulin heavy constant mu [Cleaved into: Mu' chain (55 kDa mu' chain)]	Ighm	antigen processing and presentation [GO:0019882]; B cell affinity maturation [GO:0002344]; B cell receptor signaling pathway [GO:0050853]; complement activation, classical pathway [GO:0006958]; defense response to bacterium [GO:0042742]; defense response to Gram-negative bacterium [GO:0050829]; early endosome to late endosome transport [GO:0045022]; humoral immune response mediated by circulating…	B cell receptor complex [GO:0019815]; cell surface [GO:0009986]; cytosol [GO:0005829]; external side of plasma membrane [GO:0009897]; extracellular space [GO:0005615]; immunoglobulin complex, circulating [GO:0042571]; integral component of membrane [GO:0016021]; membrane [GO:0016020]; perinuclear region of cytoplasm [GO:0048471]; plasma membrane [GO:0005886]	antigen binding [GO:0003823]; identical protein binding [GO:0042802]; immunoglobulin receptor binding [GO:0034987]; transmembrane signaling receptor activity [GO:0004888]
P03899	-0.354933	0.000289262	0.00582486	NU3M_MOUSE	Mtnd3 mt-Nd3 Nd3	NADH-ubiquinone oxidoreductase chain 3 (EC 7.1.1.2) (NADH dehydrogenase subunit 3)	Mtnd3	cellular response to glucocorticoid stimulus [GO:0071385]; mitochondrial electron transport, NADH to ubiquinone [GO:0006120]; response to hormone [GO:0009725]; response to light intensity [GO:0009642]; response to oxidative stress [GO:0006979]	mitochondrial inner membrane [GO:0005743]; mitochondrial respiratory chain complex I [GO:0005747]; mitochondrion [GO:0005739]	NADH dehydrogenase (ubiquinone) activity [GO:0008137]
P04117	-0.0838403	0.00317493	0.0363674	FABP4_MOUSE	Fabp4 Ap2	Fatty acid-binding protein, adipocyte (3T3-L1 lipid-binding protein) (Adipocyte lipid-binding protein) (ALBP) (Adipocyte-type fatty acid-binding protein) (A-FABP) (AFABP) (Fatty acid-binding protein 4) (Myelin P2 protein homolog) (P15) (P2 adipocyte protein) (Protein 422)	Fabp4	brown fat cell differentiation [GO:0050873]; cellular response to lithium ion [GO:0071285]; cellular response to tumor necrosis factor [GO:0071356]; cholesterol homeostasis [GO:0042632]; fatty acid metabolic process [GO:0006631]; long-chain fatty acid transport [GO:0015909]; negative regulation of protein kinase activity [GO:0006469]; negative regulation of transcription, DNA-templated [GO:004589…	cytoplasm [GO:0005737]; cytosol [GO:0005829]; nucleoplasm [GO:0005654]; nucleus [GO:0005634]	hormone receptor binding [GO:0051427]; long-chain fatty acid binding [GO:0036041]; long-chain fatty acid transporter activity [GO:0005324]
P04186	0.240057	5.005e-05	0.00139696	CFAB_MOUSE	Cfb Bf H2-Bf	Complement factor B (EC 3.4.21.47) (C3/C5 convertase) [Cleaved into: Complement factor B Ba fragment; Complement factor B Bb fragment]	Cfb	cell population proliferation [GO:0008283]; complement activation [GO:0006956]; complement activation, alternative pathway [GO:0006957]; response to thyroid hormone [GO:0097066]	extracellular space [GO:0005615]	serine-type endopeptidase activity [GO:0004252]
P04247	-0.15424	6.4606e-14	2.19163e-11	MYG_MOUSE	Mb	Myoglobin	Mb	brown fat cell differentiation [GO:0050873]; enucleate erythrocyte differentiation [GO:0043353]; heart development [GO:0007507]; oxygen transport [GO:0015671]; response to hormone [GO:0009725]; response to hydrogen peroxide [GO:0042542]; response to hypoxia [GO:0001666]; slow-twitch skeletal muscle fiber contraction [GO:0031444]		heme binding [GO:0020037]; metal ion binding [GO:0046872]; oxygen binding [GO:0019825]; oxygen carrier activity [GO:0005344]
P05125	-0.332267	0.00225035	0.0286822	ANF_MOUSE	Nppa Pnd	Natriuretic peptides A (Atrial natriuretic factor prohormone) (preproANF) (proANF) (Atrial natriuretic peptide prohormone) (preproANP) (proANP) (Atriopeptigen) (Cardiodilatin) (CDD) (preproCDD-ANF) [Cleaved into: Long-acting natriuretic peptide (LANP) (Long-acting natriuretic hormone) (LANH) (Pro atrial natriuretic factor 1-30) (proANF 1-30) (Pro atrial natriuretic peptide 1-30) (proANP 1-30); Ve…	Nppa	cardiac muscle hypertrophy in response to stress [GO:0014898]; cell growth involved in cardiac muscle cell development [GO:0061049]; cellular response to mechanical stimulus [GO:0071260]; cGMP biosynthetic process [GO:0006182]; cGMP-mediated signaling [GO:0019934]; female pregnancy [GO:0007565]; negative regulation of canonical Wnt signaling pathway [GO:0090090]; negative regulation of cell growt…	brush border [GO:0005903]; cell projection [GO:0042995]; cytoplasm [GO:0005737]; extracellular space [GO:0005615]; mast cell granule [GO:0042629]; nucleus [GO:0005634]; perikaryon [GO:0043204]; perinuclear region of cytoplasm [GO:0048471]; protein-containing complex [GO:0032991]	hormone activity [GO:0005179]; hormone receptor binding [GO:0051427]; neuropeptide hormone activity [GO:0005184]; neuropeptide receptor binding [GO:0071855]; signaling receptor binding [GO:0005102]
P05977	-0.484663	1.99449e-06	9.35713e-05	MYL1_MOUSE	Myl1 Mylf	Myosin light chain 1/3, skeletal muscle isoform (MLC1/MLC3) (MLC1F/MLC3F) (Myosin light chain alkali 1/2) (Myosin light chain A1/A2)	Myl1	cardiac muscle contraction [GO:0060048]; muscle contraction [GO:0006936]	contractile fiber [GO:0043292]; myofibril [GO:0030016]; myosin complex [GO:0016459]	calcium ion binding [GO:0005509]; structural constituent of muscle [GO:0008307]
P06330	-0.39696	0.000656304	0.0110648	HVM51_MOUSE		Ig heavy chain V region AC38 205.12		B cell receptor signaling pathway [GO:0050853]; complement activation, classical pathway [GO:0006958]; defense response to bacterium [GO:0042742]; innate immune response [GO:0045087]; phagocytosis, engulfment [GO:0006911]; phagocytosis, recognition [GO:0006910]; positive regulation of B cell activation [GO:0050871]	external side of plasma membrane [GO:0009897]; immunoglobulin complex, circulating [GO:0042571]	antigen binding [GO:0003823]; immunoglobulin receptor binding [GO:0034987]
P06728	-0.223451	0.000538278	0.00945739	APOA4_MOUSE	Apoa4	Apolipoprotein A-IV (Apo-AIV) (ApoA-IV) (Apolipoprotein A4)	Apoa4	cholesterol biosynthetic process [GO:0006695]; cholesterol efflux [GO:0033344]; cholesterol homeostasis [GO:0042632]; cholesterol metabolic process [GO:0008203]; high-density lipoprotein particle assembly [GO:0034380]; hydrogen peroxide catabolic process [GO:0042744]; innate immune response in mucosa [GO:0002227]; leukocyte cell-cell adhesion [GO:0007159]; lipid catabolic process [GO:0016042]; li…	cell surface [GO:0009986]; chylomicron [GO:0042627]; cytosol [GO:0005829]; extracellular region [GO:0005576]; extracellular space [GO:0005615]; high-density lipoprotein particle [GO:0034364]; synapse [GO:0045202]; very-low-density lipoprotein particle [GO:0034361]	antioxidant activity [GO:0016209]; cholesterol binding [GO:0015485]; cholesterol transfer activity [GO:0120020]; copper ion binding [GO:0005507]; identical protein binding [GO:0042802]; lipid binding [GO:0008289]; phosphatidylcholine binding [GO:0031210]; phosphatidylcholine-sterol O-acyltransferase activator activity [GO:0060228]; phospholipid binding [GO:0005543]; protein homodimerization activ…
P06801	-0.0978306	0.000366738	0.00712473	MAOX_MOUSE	Me1 Mod-1 Mod1	NADP-dependent malic enzyme (NADP-ME) (EC 1.1.1.40) (Malic enzyme 1)	Me1	malate metabolic process [GO:0006108]; pyruvate metabolic process [GO:0006090]; regulation of NADP metabolic process [GO:1902031]; response to hormone [GO:0009725]	cytosol [GO:0005829]; mitochondrion [GO:0005739]	identical protein binding [GO:0042802]; malate dehydrogenase (decarboxylating) (NAD+) activity [GO:0004471]; malate dehydrogenase (decarboxylating) (NADP+) activity [GO:0004473]; malic enzyme activity [GO:0004470]; manganese ion binding [GO:0030145]; NAD binding [GO:0051287]; NADP binding [GO:0050661]; oxaloacetate decarboxylase activity [GO:0008948]
P07309	0.305651	0.00167565	0.0228426	TTHY_MOUSE	Ttr	Transthyretin (Prealbumin)	Ttr	purine nucleobase metabolic process [GO:0006144]; retinol metabolic process [GO:0042572]; thyroid hormone transport [GO:0070327]	extracellular space [GO:0005615]; protein-containing complex [GO:0032991]	hormone activity [GO:0005179]; hormone binding [GO:0042562]; identical protein binding [GO:0042802]; protein-containing complex binding [GO:0044877]; thyroid hormone binding [GO:0070324]
P07310	0.0925306	1.71581e-07	1.20107e-05	KCRM_MOUSE	Ckm Ckmm	Creatine kinase M-type (EC 2.7.3.2) (Creatine kinase M chain) (Creatine phosphokinase M-type) (CPK-M) (M-CK)	Ckm	phosphocreatine biosynthetic process [GO:0046314]; phosphocreatine metabolic process [GO:0006603]; response to heat [GO:0009408]	cytoplasm [GO:0005737]; extracellular space [GO:0005615]	ATP binding [GO:0005524]; creatine kinase activity [GO:0004111]; kinase activity [GO:0016301]
P07758	0.238562	0.000290707	0.00582736	A1AT1_MOUSE	Serpina1a Dom1 Spi1-1	Alpha-1-antitrypsin 1-1 (AAT) (Alpha-1 protease inhibitor 1) (Alpha-1-antiproteinase) (Serine protease inhibitor 1-1) (Serine protease inhibitor A1a) (Serpin A1a)	Serpina1a	acute-phase response [GO:0006953]; negative regulation of endopeptidase activity [GO:0010951]; protein N-linked glycosylation [GO:0006487]; response to cytokine [GO:0034097]; response to peptide hormone [GO:0043434]	collagen-containing extracellular matrix [GO:0062023]; endoplasmic reticulum [GO:0005783]; extracellular region [GO:0005576]; extracellular space [GO:0005615]; Golgi apparatus [GO:0005794]; intracellular membrane-bounded organelle [GO:0043231]	endopeptidase inhibitor activity [GO:0004866]; identical protein binding [GO:0042802]; protease binding [GO:0002020]; serine-type endopeptidase inhibitor activity [GO:0004867]
P08207	-0.194397	0.000214916	0.00449185	S10AA_MOUSE	S100a10 Cal1l	Protein S100-A10 (Calpactin I light chain) (Calpactin-1 light chain) (Cellular ligand of annexin II) (S100 calcium-binding protein A10) (p10 protein) (p11)	S100a10	membrane raft assembly [GO:0001765]; positive regulation of binding [GO:0051099]; positive regulation of focal adhesion assembly [GO:0051894]; positive regulation of GTPase activity [GO:0043547]; positive regulation of stress fiber assembly [GO:0051496]; positive regulation of substrate adhesion-dependent cell spreading [GO:1900026]; protein localization to plasma membrane [GO:0072659]; response …	AnxA2-p11 complex [GO:1990665]; collagen-containing extracellular matrix [GO:0062023]; cytoplasm [GO:0005737]; endoplasmic reticulum [GO:0005783]; extracellular space [GO:0005615]; extrinsic component of plasma membrane [GO:0019897]; membrane raft [GO:0045121]	calcium-dependent protein binding [GO:0048306]; calcium ion binding [GO:0005509]; protein homodimerization activity [GO:0042803]; transmembrane transporter binding [GO:0044325]
P08607	0.313424	0.0038388	0.0415948	C4BPA_MOUSE	C4bpa C4bp	C4b-binding protein (C4bp)	C4bpa	complement activation, classical pathway [GO:0006958]; innate immune response [GO:0045087]; negative regulation of complement activation, classical pathway [GO:0045959]	extracellular space [GO:0005615]
P09528	-0.426813	2.82642e-13	7.79031e-11	FRIH_MOUSE	Fth1 Fth	Ferritin heavy chain (Ferritin H subunit) (EC 1.16.3.1) [Cleaved into: Ferritin heavy chain, N-terminally processed]	Fth1	immune response [GO:0006955]; intracellular sequestering of iron ion [GO:0006880]; iron ion transport [GO:0006826]; negative regulation of cell population proliferation [GO:0008285]; negative regulation of fibroblast proliferation [GO:0048147]	autolysosome [GO:0044754]; cytoplasm [GO:0005737]; endocytic vesicle lumen [GO:0071682]; extracellular region [GO:0005576]; mitochondrion [GO:0005739]	ferric iron binding [GO:0008199]; ferrous iron binding [GO:0008198]; ferroxidase activity [GO:0004322]; iron ion binding [GO:0005506]
P09541	-0.464808	0.000455707	0.00833888	MYL4_MOUSE	Myl4 Mlc1a Myla	Myosin light chain 4 (MLC1EMB) (Myosin light chain 1, atrial/fetal isoform) (MLC1A)	Myl4	cardiac muscle contraction [GO:0060048]; positive regulation of ATPase activity [GO:0032781]; regulation of the force of heart contraction [GO:0002026]	A band [GO:0031672]; myosin complex [GO:0016459]	actin filament binding [GO:0051015]; actin monomer binding [GO:0003785]; calcium ion binding [GO:0005509]
P09542	-0.113285	3.70393e-05	0.00111118	MYL3_MOUSE	Myl3 Mlc1v Mylc	Myosin light chain 3 (Myosin alkali light chain 1, ventricular/slow skeletal muscle isoform) (Myosin light chain 1, slow-twitch muscle B/ventricular isoform) (MLC1SB)	Myl3	cardiac muscle contraction [GO:0060048]; regulation of striated muscle contraction [GO:0006942]; regulation of the force of heart contraction [GO:0002026]; skeletal muscle tissue development [GO:0007519]; ventricular cardiac muscle tissue morphogenesis [GO:0055010]	A band [GO:0031672]; I band [GO:0031674]; myosin complex [GO:0016459]	actin monomer binding [GO:0003785]; calcium ion binding [GO:0005509]; motor activity [GO:0003774]
P0DJE0	-0.221912	1.33147e-06	6.45252e-05	PT100_MOUSE	Pet100	Protein PET100 homolog, mitochondrial	Pet100	mitochondrial cytochrome c oxidase assembly [GO:0033617]	integral component of mitochondrial inner membrane [GO:0031305]	unfolded protein binding [GO:0051082]
P0DN34	-0.212709	6.71796e-05	0.0017664	NDUB1_MOUSE	Ndufb1	NADH dehydrogenase [ubiquinone] 1 beta subcomplex subunit 1 (Complex I-MNLL) (CI-MNLL) (NADH-ubiquinone oxidoreductase MNLL subunit)	Ndufb1	mitochondrial respiratory chain complex I assembly [GO:0032981]	mitochondrial respiratory chain complex I [GO:0005747]; mitochondrion [GO:0005739]; nuclear speck [GO:0016607]
P0DP27	-0.473442	5.05823e-19	7.4356e-16	CALM2_MOUSE	Calm2 Cam2 CamC	Calmodulin-2	Calm2	activation of adenylate cyclase activity [GO:0007190]; autophagosome membrane docking [GO:0016240]; calcium-mediated signaling [GO:0019722]; detection of calcium ion [GO:0005513]; establishment of protein localization to mitochondrial membrane [GO:0090151]; G2/M transition of mitotic cell cycle [GO:0000086]; mitochondrion-endoplasmic reticulum membrane tethering [GO:1990456]; negative regulation …	calcium channel complex [GO:0034704]; catalytic complex [GO:1902494]; centrosome [GO:0005813]; cytoplasm [GO:0005737]; growth cone [GO:0030426]; membrane [GO:0016020]; mitochondrial membrane [GO:0031966]; myelin sheath [GO:0043209]; neuron projection [GO:0043005]; nucleus [GO:0005634]; plasma membrane [GO:0005886]; sarcomere [GO:0030017]; spindle microtubule [GO:0005876]; spindle pole [GO:0000922…	adenylate cyclase activator activity [GO:0010856]; adenylate cyclase binding [GO:0008179]; calcium channel inhibitor activity [GO:0019855]; calcium-dependent protein binding [GO:0048306]; calcium ion binding [GO:0005509]; disordered domain specific binding [GO:0097718]; enzyme regulator activity [GO:0030234]; nitric-oxide synthase binding [GO:0050998]; nitric-oxide synthase regulator activity [GO…
P10630	-0.0846818	0.00166508	0.0228426	IF4A2_MOUSE	Eif4a2 Ddx2b	Eukaryotic initiation factor 4A-II (eIF-4A-II) (eIF4A-II) (EC 3.6.4.13) (ATP-dependent RNA helicase eIF4A-2)	Eif4a2	cellular response to leukemia inhibitory factor [GO:1990830]; cytoplasmic translational initiation [GO:0002183]; negative regulation of RNA-directed 5'-3' RNA polymerase activity [GO:1900260]	perinuclear region of cytoplasm [GO:0048471]	ATP binding [GO:0005524]; ATP hydrolysis activity [GO:0140603]; RNA helicase activity [GO:0003724]; translation initiation factor activity [GO:0003743]
P12242	0.640058	9.96955e-05	0.0024025	UCP1_MOUSE	Ucp1 Slc25a7 Ucp	Mitochondrial brown fat uncoupling protein 1 (UCP 1) (Solute carrier family 25 member 7) (Thermogenin)	Ucp1	adaptive thermogenesis [GO:1990845]; brown fat cell differentiation [GO:0050873]; cellular response to cold [GO:0070417]; cellular response to fatty acid [GO:0071398]; cellular response to hormone stimulus [GO:0032870]; cellular response to reactive oxygen species [GO:0034614]; diet induced thermogenesis [GO:0002024]; mitochondrial transmembrane transport [GO:1990542]; mitochondrial transport [GO…	integral component of membrane [GO:0016021]; mitochondrial envelope [GO:0005740]; mitochondrial inner membrane [GO:0005743]; mitochondrion [GO:0005739]	cardiolipin binding [GO:1901612]; GDP binding [GO:0019003]; GTP binding [GO:0005525]; long-chain fatty acid binding [GO:0036041]; oxidative phosphorylation uncoupler activity [GO:0017077]; purine ribonucleotide binding [GO:0032555]; transmembrane transporter activity [GO:0022857]
P12787	-0.250141	1.07122e-08	1.15222e-06	COX5A_MOUSE	Cox5a	Cytochrome c oxidase subunit 5A, mitochondrial (Cytochrome c oxidase polypeptide Va)	Cox5a	mitochondrial electron transport, cytochrome c to oxygen [GO:0006123]	mitochondrial inner membrane [GO:0005743]; mitochondrial respiratory chain complex IV [GO:0005751]; mitochondrion [GO:0005739]; myelin sheath [GO:0043209]	cytochrome-c oxidase activity [GO:0004129]; metal ion binding [GO:0046872]
P13745	-0.183648	0.00268336	0.0320695	GSTA1_MOUSE	Gsta1 Gsta Gstya	Glutathione S-transferase A1 (EC 2.5.1.18) (13-hydroperoxyoctadecadienoate peroxidase) (EC 1.11.1.-) (Androst-5-ene-3,17-dione isomerase) (EC 5.3.3.-) (GST class-alpha member 1) (Glutathione S-transferase Ya) (Glutathione S-transferase Ya1) [Cleaved into: Glutathione S-transferase A1, N-terminally processed]	Gsta1	glutathione derivative biosynthetic process [GO:1901687]; glutathione metabolic process [GO:0006749]; prostaglandin metabolic process [GO:0006693]; response to bacterium [GO:0009617]; response to stilbenoid [GO:0035634]; xenobiotic metabolic process [GO:0006805]	cytosol [GO:0005829]	glutathione binding [GO:0043295]; glutathione transferase activity [GO:0004364]; peroxidase activity [GO:0004601]; steroid delta-isomerase activity [GO:0004769]
P14069	-0.443607	9.00658e-05	0.00224401	S10A6_MOUSE	S100a6 Cacy	Protein S100-A6 (5B10) (Calcyclin) (Prolactin receptor-associated protein) (S100 calcium-binding protein A6)	S100a6		collagen-containing extracellular matrix [GO:0062023]; cytoplasm [GO:0005737]; cytosol [GO:0005829]; extrinsic component of cytoplasmic side of plasma membrane [GO:0031234]; nuclear envelope [GO:0005635]; nucleus [GO:0005634]; perinuclear region of cytoplasm [GO:0048471]; plasma membrane [GO:0005886]; ruffle [GO:0001726]	calcium-dependent protein binding [GO:0048306]; calcium ion binding [GO:0005509]; ion transmembrane transporter activity [GO:0015075]; protein homodimerization activity [GO:0042803]; S100 protein binding [GO:0044548]; tropomyosin binding [GO:0005523]; zinc ion binding [GO:0008270]
P16110	-0.282626	6.72915e-05	0.0017664	LEG3_MOUSE	Lgals3	Galectin-3 (Gal-3) (35 kDa lectin) (Carbohydrate-binding protein 35) (CBP 35) (Galactose-specific lectin 3) (IgE-binding protein) (L-34 galactoside-binding lectin) (Laminin-binding protein) (Lectin L-29) (Mac-2 antigen)	Lgals3	antimicrobial humoral immune response mediated by antimicrobial peptide [GO:0061844]; cell differentiation [GO:0030154]; eosinophil chemotaxis [GO:0048245]; extracellular matrix organization [GO:0030198]; innate immune response [GO:0045087]; killing of cells of other organism [GO:0031640]; macrophage chemotaxis [GO:0048246]; monocyte chemotaxis [GO:0002548]; mononuclear cell migration [GO:0071674…	cell surface [GO:0009986]; collagen-containing extracellular matrix [GO:0062023]; cytoplasm [GO:0005737]; external side of plasma membrane [GO:0009897]; extracellular matrix [GO:0031012]; extracellular region [GO:0005576]; extracellular space [GO:0005615]; glial cell projection [GO:0097386]; immunological synapse [GO:0001772]; mitochondrial inner membrane [GO:0005743]; nucleus [GO:0005634]; splic…	advanced glycation end-product receptor activity [GO:0050785]; chemoattractant activity [GO:0042056]; disaccharide binding [GO:0048030]; Fc-gamma receptor I complex binding [GO:0034988]; IgE binding [GO:0019863]; laminin binding [GO:0043236]; monosaccharide binding [GO:0048029]; oligosaccharide binding [GO:0070492]; protein phosphatase binding [GO:0019903]
P16332	0.0712755	0.000901092	0.0142431	MUTA_MOUSE	Mmut Mut	Methylmalonyl-CoA mutase, mitochondrial (MCM) (EC 5.4.99.2) (Methylmalonyl-CoA isomerase)	Mmut	homocysteine metabolic process [GO:0050667]; positive regulation of GTPase activity [GO:0043547]; post-embryonic development [GO:0009791]	cytoplasm [GO:0005737]; mitochondrial matrix [GO:0005759]; mitochondrion [GO:0005739]	cobalamin binding [GO:0031419]; GTPase activity [GO:0003924]; identical protein binding [GO:0042802]; metal ion binding [GO:0046872]; methylmalonyl-CoA mutase activity [GO:0004494]; modified amino acid binding [GO:0072341]; protein homodimerization activity [GO:0042803]
P17156	0.125616	0.00347907	0.0386466	HSP72_MOUSE	Hspa2 Hcp70.2 Hsp70-2	Heat shock-related 70 kDa protein 2 (Heat shock protein 70.2)	Hspa2	cellular response to unfolded protein [GO:0034620]; chaperone cofactor-dependent protein refolding [GO:0051085]; male meiosis I [GO:0007141]; male meiotic nuclear division [GO:0007140]; negative regulation of inclusion body assembly [GO:0090084]; positive regulation of ATPase activity [GO:0032781]; positive regulation of ATPase-coupled calcium transmembrane transporter activity [GO:1901896]; posi…	CatSper complex [GO:0036128]; cell surface [GO:0009986]; cytoplasm [GO:0005737]; cytosol [GO:0005829]; male germ cell nucleus [GO:0001673]; meiotic spindle [GO:0072687]; mitochondrion [GO:0005739]; myelin sheath [GO:0043209]; nucleoplasm [GO:0005654]; nucleus [GO:0005634]; plasma membrane [GO:0005886]; synaptonemal complex [GO:0000795]	ATP binding [GO:0005524]; chaperone binding [GO:0051087]; disordered domain specific binding [GO:0097718]; enzyme binding [GO:0019899]; glycolipid binding [GO:0051861]; heat shock protein binding [GO:0031072]; misfolded protein binding [GO:0051787]; protein folding chaperone [GO:0044183]; tau protein binding [GO:0048156]; unfolded protein binding [GO:0051082]
P17182	0.102891	3.73248e-06	0.000161514	ENOA_MOUSE	Eno1 Eno-1	Alpha-enolase (EC 4.2.1.11) (2-phospho-D-glycerate hydro-lyase) (Enolase 1) (Non-neural enolase) (NNE)	Eno1	canonical glycolysis [GO:0061621]; cellular response to interleukin-7 [GO:0098761]; glycolytic process [GO:0006096]; in utero embryonic development [GO:0001701]; positive regulation of binding [GO:0051099]; regulation of vacuole fusion, non-autophagic [GO:0032889]	cell cortex region [GO:0099738]; cell surface [GO:0009986]; cytoplasm [GO:0005737]; cytosol [GO:0005829]; extrinsic component of plasma membrane [GO:0019897]; growth cone [GO:0030426]; membrane [GO:0016020]; membrane raft [GO:0045121]; myelin sheath [GO:0043209]; neuron projection [GO:0043005]; phosphopyruvate hydratase complex [GO:0000015]; plasma membrane [GO:0005886]; synaptic membrane [GO:009…	DNA-binding transcription repressor activity, RNA polymerase II-specific [GO:0001227]; enzyme binding [GO:0019899]; GTPase binding [GO:0051020]; heat shock protein binding [GO:0031072]; identical protein binding [GO:0042802]; magnesium ion binding [GO:0000287]; phosphopyruvate hydratase activity [GO:0004634]; protein-containing complex binding [GO:0044877]; protein homodimerization activity [GO:0…
P17665	-0.176621	0.00103399	0.0158882	COX7C_MOUSE	Cox7c Cox7c1	Cytochrome c oxidase subunit 7C, mitochondrial (Cytochrome c oxidase polypeptide VIIc)	Cox7c	mitochondrial electron transport, cytochrome c to oxygen [GO:0006123]	integral component of membrane [GO:0016021]; mitochondrial inner membrane [GO:0005743]; mitochondrial respiratory chain complex IV [GO:0005751]; mitochondrion [GO:0005739]
P18608	0.170592	1.98202e-05	0.000642699	HMGN1_MOUSE	Hmgn1 Hmg-14 Hmg14	Non-histone chromosomal protein HMG-14 (High mobility group nucleosome-binding domain-containing protein 1)	Hmgn1	chromatin organization [GO:0006325]; positive regulation of NAD+ ADP-ribosyltransferase activity [GO:1901666]; post-embryonic camera-type eye morphogenesis [GO:0048597]; pyrimidine dimer repair by nucleotide-excision repair [GO:0000720]; regulation of development, heterochronic [GO:0040034]; regulation of epithelial cell proliferation [GO:0050678]; regulation of transcription by RNA polymerase II…	chromatin [GO:0000785]; cytoplasm [GO:0005737]; nucleoplasm [GO:0005654]; nucleus [GO:0005634]	chromatin binding [GO:0003682]; nucleosomal DNA binding [GO:0031492]
P19123	-0.840584	2.35756e-30	5.19841e-27	TNNC1_MOUSE	Tnnc1 Tncc	Troponin C, slow skeletal and cardiac muscles (TN-C)	Tnnc1	cardiac muscle contraction [GO:0060048]; diaphragm contraction [GO:0002086]; regulation of ATPase activity [GO:0043462]; regulation of muscle contraction [GO:0006937]; regulation of muscle filament sliding speed [GO:0032972]; response to metal ion [GO:0010038]; skeletal muscle contraction [GO:0003009]; transition between fast and slow fiber [GO:0014883]; ventricular cardiac muscle tissue morphoge…	cardiac Troponin complex [GO:1990584]; contractile fiber [GO:0043292]; troponin complex [GO:0005861]	actin filament binding [GO:0051015]; calcium-dependent protein binding [GO:0048306]; calcium ion binding [GO:0005509]; protein homodimerization activity [GO:0042803]; troponin I binding [GO:0031013]; troponin T binding [GO:0031014]
P20065	-0.363031	2.46138e-07	1.64465e-05	TYB4_MOUSE	Tmsb4x Ptmb4 Tmsb4	Thymosin beta-4 (T beta 4) [Cleaved into: Hematopoietic system regulatory peptide (Seraspenide)]	Tmsb4x	actin filament organization [GO:0007015]; positive regulation of smooth muscle cell differentiation [GO:0051152]; positive regulation of smooth muscle cell migration [GO:0014911]; positive regulation of transcription, DNA-templated [GO:0045893]; regulation of cell migration [GO:0030334]; sequestering of actin monomers [GO:0042989]	cytoplasm [GO:0005737]; cytoskeleton [GO:0005856]; cytosol [GO:0005829]; nucleus [GO:0005634]	actin monomer binding [GO:0003785]
P20918	0.172864	0.00164403	0.0228426	PLMN_MOUSE	Plg	Plasminogen (EC 3.4.21.7) [Cleaved into: Plasmin heavy chain A; Activation peptide; Angiostatin; Plasmin heavy chain A, short form; Plasmin light chain B]	Plg	biological process involved in interaction with symbiont [GO:0051702]; blood coagulation [GO:0007596]; extracellular matrix disassembly [GO:0022617]; fibrinolysis [GO:0042730]; labyrinthine layer blood vessel development [GO:0060716]; mononuclear cell migration [GO:0071674]; muscle cell cellular homeostasis [GO:0046716]; myoblast differentiation [GO:0045445]; negative regulation of angiogenesis […	cell surface [GO:0009986]; collagen-containing extracellular matrix [GO:0062023]; extracellular region [GO:0005576]; extracellular space [GO:0005615]; extrinsic component of external side of plasma membrane [GO:0031232]; extrinsic component of plasma membrane [GO:0019897]; glutamatergic synapse [GO:0098978]; intracellular membrane-bounded organelle [GO:0043231]; plasma membrane [GO:0005886]; Scha…	apolipoprotein binding [GO:0034185]; chaperone binding [GO:0051087]; endopeptidase activity [GO:0004175]; enzyme binding [GO:0019899]; kinase binding [GO:0019900]; protein antigen binding [GO:1990405]; protein domain specific binding [GO:0019904]; serine-type endopeptidase activity [GO:0004252]; signaling receptor binding [GO:0005102]
P21126	-0.192833	0.000336807	0.00666063	UBL4A_MOUSE	Ubl4a Gdx Ubl4	Ubiquitin-like protein 4A (Ubiquitin-like protein GDX)	Ubl4a	tail-anchored membrane protein insertion into ER membrane [GO:0071816]	BAT3 complex [GO:0071818]; cytoplasm [GO:0005737]; cytosol [GO:0005829]; membrane [GO:0016020]; nucleoplasm [GO:0005654]; nucleus [GO:0005634]	chaperone binding [GO:0051087]
P21460	-0.288485	2.56934e-06	0.000116812	CYTC_MOUSE	Cst3	Cystatin-C (Cystatin-3)	Cst3	apoptotic process [GO:0006915]; brain development [GO:0007420]; cell activation [GO:0001775]; cellular response to hydrogen peroxide [GO:0070301]; circadian sleep/wake cycle, REM sleep [GO:0042747]; defense response [GO:0006952]; embryo implantation [GO:0007566]; eye development [GO:0001654]; negative regulation of cell death [GO:0060548]; negative regulation of elastin catabolic process [GO:0060…	axon [GO:0030424]; basement membrane [GO:0005604]; cell projection [GO:0042995]; collagen-containing extracellular matrix [GO:0062023]; contractile fiber [GO:0043292]; cytoplasm [GO:0005737]; endoplasmic reticulum [GO:0005783]; extracellular region [GO:0005576]; extracellular space [GO:0005615]; Golgi apparatus [GO:0005794]; lysosome [GO:0005764]; multivesicular body [GO:0005771]; neuronal cell b…	amyloid-beta binding [GO:0001540]; cysteine-type endopeptidase inhibitor activity [GO:0004869]; endopeptidase inhibitor activity [GO:0004866]; identical protein binding [GO:0042802]; peptidase inhibitor activity [GO:0030414]; protease binding [GO:0002020]
P21614	0.27775	0.000679881	0.0112897	VTDB_MOUSE	Gc	Vitamin D-binding protein (DBP) (VDB) (Gc-globulin) (Group-specific component)	Gc	vitamin D metabolic process [GO:0042359]	axon [GO:0030424]; cytoplasm [GO:0005737]; cytosol [GO:0005829]; extracellular space [GO:0005615]; perinuclear region of cytoplasm [GO:0048471]	actin binding [GO:0003779]; calcidiol binding [GO:1902118]; vitamin D binding [GO:0005499]; vitamin transmembrane transporter activity [GO:0090482]
P22599	0.15543	8.35627e-05	0.00211788	A1AT2_MOUSE	Serpina1b Aat2 Dom2 Spi1-2	Alpha-1-antitrypsin 1-2 (AAT) (Alpha-1 protease inhibitor 2) (Alpha-1-antiproteinase) (Serine protease inhibitor 1-2) (Serine protease inhibitor A1b) (Serpin A1b)	Serpina1b	acute-phase response [GO:0006953]; in utero embryonic development [GO:0001701]; negative regulation of endopeptidase activity [GO:0010951]; protein N-linked glycosylation [GO:0006487]; response to cytokine [GO:0034097]; response to peptide hormone [GO:0043434]	endoplasmic reticulum [GO:0005783]; extracellular region [GO:0005576]; extracellular space [GO:0005615]; Golgi apparatus [GO:0005794]; intracellular membrane-bounded organelle [GO:0043231]	endopeptidase inhibitor activity [GO:0004866]; identical protein binding [GO:0042802]; protease binding [GO:0002020]; serine-type endopeptidase inhibitor activity [GO:0004867]
P23242	-0.11323	0.000282044	0.00571927	CXA1_MOUSE	Gja1 Cxn-43	Gap junction alpha-1 protein (Connexin-43) (Cx43) (Gap junction 43 kDa heart protein)	Gja1	adult heart development [GO:0007512]; apoptotic process [GO:0006915]; ATP transport [GO:0015867]; atrial ventricular junction remodeling [GO:0003294]; blood vessel morphogenesis [GO:0048514]; bone development [GO:0060348]; bone remodeling [GO:0046849]; cardiac conduction [GO:0061337]; cell-cell junction organization [GO:0045216]; cell-cell signaling [GO:0007267]; cell communication [GO:0007154]; …	apical plasma membrane [GO:0016324]; cell-cell contact zone [GO:0044291]; cell-cell junction [GO:0005911]; cell junction [GO:0030054]; connexin complex [GO:0005922]; contractile fiber [GO:0043292]; cytoplasm [GO:0005737]; cytosol [GO:0005829]; early endosome [GO:0005769]; endoplasmic reticulum [GO:0005783]; endosome [GO:0005768]; fascia adherens [GO:0005916]; gap junction [GO:0005921]; Golgi appa…	alpha-tubulin binding [GO:0043014]; beta-catenin binding [GO:0008013]; beta-tubulin binding [GO:0048487]; connexin binding [GO:0071253]; disordered domain specific binding [GO:0097718]; efflux transmembrane transporter activity [GO:0015562]; gap junction channel activity [GO:0005243]; gap junction channel activity involved in cardiac conduction electrical coupling [GO:0086075]; gap junction chann…
P23927	0.0660185	0.00354599	0.0391925	CRYAB_MOUSE	Cryab Crya2	Alpha-crystallin B chain (Alpha(B)-crystallin) (P23)	Cryab	apoptotic process involved in morphogenesis [GO:0060561]; camera-type eye development [GO:0043010]; cellular response to gamma radiation [GO:0071480]; lens development in camera-type eye [GO:0002088]; microtubule polymerization or depolymerization [GO:0031109]; multicellular organism aging [GO:0010259]; muscle organ development [GO:0007517]; negative regulation of amyloid fibril formation [GO:190…	actin filament bundle [GO:0032432]; axon [GO:0030424]; cardiac myofibril [GO:0097512]; cell surface [GO:0009986]; contractile fiber [GO:0043292]; cytoplasm [GO:0005737]; cytosol [GO:0005829]; dendritic spine [GO:0043197]; extracellular region [GO:0005576]; Golgi apparatus [GO:0005794]; I band [GO:0031674]; M band [GO:0031430]; microtubule cytoskeleton [GO:0015630]; mitochondrion [GO:0005739]; mye…	amyloid-beta binding [GO:0001540]; cytoskeletal protein binding [GO:0008092]; identical protein binding [GO:0042802]; metal ion binding [GO:0046872]; microtubule binding [GO:0008017]; protein-containing complex binding [GO:0044877]; protein homodimerization activity [GO:0042803]; structural constituent of eye lens [GO:0005212]; structural molecule activity [GO:0005198]; unfolded protein binding […
P26350	-0.538318	6.08692e-15	3.35542e-12	PTMA_MOUSE	Ptma	Prothymosin alpha [Cleaved into: Prothymosin alpha, N-terminally processed; Thymosin alpha]	Ptma	histone exchange [GO:0043486]; negative regulation of apoptotic process [GO:0043066]	nucleus [GO:0005634]	histone binding [GO:0042393]
P26443	0.092536	0.000238799	0.00494414	DHE3_MOUSE	Glud1 Glud	Glutamate dehydrogenase 1, mitochondrial (GDH 1) (EC 1.4.1.3)	Glud1	cerebellum development [GO:0021549]; glutamate biosynthetic process [GO:0006537]; glutamate catabolic process [GO:0006538]; glutamine metabolic process [GO:0006541]; long-term memory [GO:0007616]; positive regulation of insulin secretion [GO:0032024]; response to aluminum ion [GO:0010044]; tricarboxylic acid metabolic process [GO:0072350]	cytoplasm [GO:0005737]; endoplasmic reticulum [GO:0005783]; mitochondrial inner membrane [GO:0005743]; mitochondrial matrix [GO:0005759]; mitochondrion [GO:0005739]	ADP binding [GO:0043531]; ATP binding [GO:0005524]; enzyme binding [GO:0019899]; glutamate dehydrogenase (NAD+) activity [GO:0004352]; glutamate dehydrogenase (NADP+) activity [GO:0004354]; glutamate dehydrogenase [NAD(P)+] activity [GO:0004353]; GTP binding [GO:0005525]; leucine binding [GO:0070728]; NAD+ binding [GO:0070403]
P27661	-0.183032	2.07905e-06	9.65119e-05	H2AX_MOUSE	H2ax H2a.x H2afx Hist5-2ax	Histone H2AX (H2a/x) (Histone H2A.X)	H2ax	cellular response to DNA damage stimulus [GO:0006974]; cellular response to gamma radiation [GO:0071480]; cellular senescence [GO:0090398]; cerebral cortex development [GO:0021987]; chromatin silencing [GO:0006342]; DNA repair [GO:0006281]; double-strand break repair via homologous recombination [GO:0000724]; meiotic cell cycle [GO:0051321]; spermatogenesis [GO:0007283]	centrosome [GO:0005813]; chromatin [GO:0000785]; chromosome [GO:0005694]; chromosome, telomeric region [GO:0000781]; condensed nuclear chromosome [GO:0000794]; male germ cell nucleus [GO:0001673]; nuclear speck [GO:0016607]; nucleoplasm [GO:0005654]; nucleosome [GO:0000786]; nucleus [GO:0005634]; replication fork [GO:0005657]; site of DNA damage [GO:0090734]; site of double-strand break [GO:00358…	damaged DNA binding [GO:0003684]; DNA binding [GO:0003677]; enzyme binding [GO:0019899]; histone binding [GO:0042393]; protein heterodimerization activity [GO:0046982]
P29699	0.157983	0.000817187	0.0132007	FETUA_MOUSE	Ahsg Fetua	Alpha-2-HS-glycoprotein (Countertrypin) (Fetuin-A)	Ahsg	acute-phase response [GO:0006953]; male gonad development [GO:0008584]; negative regulation of bone mineralization [GO:0030502]; negative regulation of cell growth [GO:0030308]; negative regulation of endopeptidase activity [GO:0010951]; negative regulation of insulin receptor signaling pathway [GO:0046627]; ossification [GO:0001503]; positive regulation of bone resorption [GO:0045780]; positive …	collagen-containing extracellular matrix [GO:0062023]; extracellular matrix [GO:0031012]; extracellular region [GO:0005576]; extracellular space [GO:0005615]; Golgi apparatus [GO:0005794]; protein-containing complex [GO:0032991]	cysteine-type endopeptidase inhibitor activity [GO:0004869]; endopeptidase inhibitor activity [GO:0004866]; receptor signaling protein tyrosine kinase inhibitor activity [GO:0030294]
P31725	-0.622783	3.81748e-05	0.00112987	S10A9_MOUSE	S100a9 Cagb Mrp14	Protein S100-A9 (Calgranulin-B) (Leukocyte L1 complex heavy chain) (Migration inhibitory factor-related protein 14) (MRP-14) (p14) (S100 calcium-binding protein A9)	S100a9	actin cytoskeleton reorganization [GO:0031532]; activation of cysteine-type endopeptidase activity involved in apoptotic process [GO:0006919]; antimicrobial humoral immune response mediated by antimicrobial peptide [GO:0061844]; apoptotic process [GO:0006915]; astrocyte development [GO:0014002]; autocrine signaling [GO:0035425]; autophagy [GO:0006914]; chronic inflammatory response [GO:0002544]; …	cell junction [GO:0030054]; cytoplasm [GO:0005737]; cytoskeleton [GO:0005856]; cytosol [GO:0005829]; extracellular space [GO:0005615]; nucleoplasm [GO:0005654]; nucleus [GO:0005634]; plasma membrane [GO:0005886]	antioxidant activity [GO:0016209]; calcium-dependent protein binding [GO:0048306]; calcium ion binding [GO:0005509]
P31786	-0.284723	4.55525e-07	2.67848e-05	ACBP_MOUSE	Dbi	Acyl-CoA-binding protein (ACBP) (Diazepam-binding inhibitor) (DBI) (Endozepine) (EP)	Dbi	behavioral fear response [GO:0001662]; glial cell proliferation [GO:0014009]; hair follicle development [GO:0001942]; lateral ventricle development [GO:0021670]; learning or memory [GO:0007611]; long-term synaptic potentiation [GO:0060291]; negative regulation of fatty acid beta-oxidation [GO:0031999]; negative regulation of protein lipidation [GO:1903060]; phosphatidylcholine acyl-chain remodeli…	contractile fiber [GO:0043292]; cytoplasm [GO:0005737]; extracellular space [GO:0005615]; Golgi apparatus [GO:0005794]; mitochondrion [GO:0005739]; nucleus [GO:0005634]; perinuclear endoplasmic reticulum [GO:0097038]; plasma membrane [GO:0005886]; protein-lipid complex [GO:0032994]; synaptic vesicle [GO:0008021]	benzodiazepine receptor binding [GO:0030156]; fatty-acyl-CoA binding [GO:0000062]; identical protein binding [GO:0042802]; lipid binding [GO:0008289]; long-chain fatty acyl-CoA binding [GO:0036042]
P34914	-0.079854	0.00320904	0.0365682	HYES_MOUSE	Ephx2 Eph2	Bifunctional epoxide hydrolase 2 [Includes: Cytosolic epoxide hydrolase 2 (CEH) (EC 3.3.2.10) (Epoxide hydratase) (Soluble epoxide hydrolase) (SEH); Lipid-phosphate phosphatase (EC 3.1.3.76)]	Ephx2	cholesterol homeostasis [GO:0042632]; dephosphorylation [GO:0016311]; epoxide metabolic process [GO:0097176]; inflammatory response [GO:0006954]; linoleic acid metabolic process [GO:0043651]; phospholipid dephosphorylation [GO:0046839]; positive regulation of blood pressure [GO:0045777]; positive regulation of gene expression [GO:0010628]; prostaglandin production involved in inflammatory respons…	cytosol [GO:0005829]; peroxisome [GO:0005777]	10-hydroxy-9-(phosphonooxy)octadecanoate phosphatase activity [GO:0033885]; epoxide hydrolase activity [GO:0004301]; hydrolase activity [GO:0016787]; lipid phosphatase activity [GO:0042577]; lysophosphatidic acid phosphatase activity [GO:0052642]; magnesium ion binding [GO:0000287]; phosphatase activity [GO:0016791]; protein homodimerization activity [GO:0042803]; toxic substance binding [GO:0015…
P35486	0.0727616	0.000758039	0.0123813	ODPA_MOUSE	Pdha1 Pdha-1	Pyruvate dehydrogenase E1 component subunit alpha, somatic form, mitochondrial (EC 1.2.4.1) (PDHE1-A type I)	Pdha1	acetyl-CoA biosynthetic process from pyruvate [GO:0006086]; glucose metabolic process [GO:0006006]; mitochondrial acetyl-CoA biosynthetic process from pyruvate [GO:0061732]; tricarboxylic acid cycle [GO:0006099]	mitochondrial matrix [GO:0005759]; mitochondrion [GO:0005739]; myelin sheath [GO:0043209]; nucleolus [GO:0005730]; pyruvate dehydrogenase complex [GO:0045254]	pyruvate dehydrogenase (acetyl-transferring) activity [GO:0004739]; pyruvate dehydrogenase (NAD+) activity [GO:0034604]; pyruvate dehydrogenase activity [GO:0004738]
P35979	0.0760549	0.00128814	0.0187899	RL12_MOUSE	Rpl12	60S ribosomal protein L12	Rpl12	translation [GO:0006412]	cytoplasm [GO:0005737]; cytosol [GO:0005829]; cytosolic large ribosomal subunit [GO:0022625]; cytosolic ribosome [GO:0022626]; large ribosomal subunit [GO:0015934]; nucleolus [GO:0005730]; nucleus [GO:0005634]; postsynaptic density [GO:0014069]	large ribosomal subunit rRNA binding [GO:0070180]; structural constituent of ribosome [GO:0003735]
P40630	0.0757669	0.000449315	0.00825616	TFAM_MOUSE	Tfam Hmgts	Transcription factor A, mitochondrial (mtTFA) (Testis-specific high mobility group protein) (TS-HMG)	Tfam	mitochondrial respiratory chain complex assembly [GO:0033108]; mitochondrial transcription [GO:0006390]; positive regulation of transcription, DNA-templated [GO:0045893]; transcription initiation from mitochondrial promoter [GO:0006391]	mitochondrial matrix [GO:0005759]; mitochondrial nucleoid [GO:0042645]; mitochondrion [GO:0005739]; nucleus [GO:0005634]; protein-containing complex [GO:0032991]	chromatin binding [GO:0003682]; DNA binding, bending [GO:0008301]; heat shock protein binding [GO:0031072]; mitochondrial promoter sequence-specific DNA binding [GO:0001018]; mitochondrial transcription factor activity [GO:0034246]; sequence-specific DNA binding [GO:0043565]; transcription cis-regulatory region binding [GO:0000976]; transcription coactivator binding [GO:0001223]
P43023	-0.241943	9.89803e-07	5.01728e-05	CX6A2_MOUSE	Cox6a2	Cytochrome c oxidase subunit 6A2, mitochondrial (Cytochrome c oxidase polypeptide VIa-heart) (COXVIAH)	Cox6a2	mitochondrial electron transport, cytochrome c to oxygen [GO:0006123]	integral component of membrane [GO:0016021]; mitochondrial respiratory chain complex IV [GO:0005751]; mitochondrion [GO:0005739]	cytochrome-c oxidase activity [GO:0004129]; enzyme regulator activity [GO:0030234]
P45591	0.0737724	0.00328711	0.0370745	COF2_MOUSE	Cfl2	Cofilin-2 (Cofilin, muscle isoform)	Cfl2	actin filament depolymerization [GO:0030042]; actin filament fragmentation [GO:0030043]; actin filament organization [GO:0007015]; actin filament severing [GO:0051014]; cell motility [GO:0048870]; muscle cell cellular homeostasis [GO:0046716]; positive regulation of actin filament depolymerization [GO:0030836]; sarcomere organization [GO:0045214]; skeletal muscle tissue development [GO:0007519]	actin cytoskeleton [GO:0015629]; cytoplasm [GO:0005737]; I band [GO:0031674]; nuclear matrix [GO:0016363]; Z disc [GO:0030018]	actin filament binding [GO:0051015]
P46735	-0.102345	0.00243559	0.0299232	MYO1B_MOUSE	Myo1b	Unconventional myosin-Ib (MIH-L) (Myosin I alpha) (MMI-alpha) (MMIa)	Myo1b	actin filament-based movement [GO:0030048]; actin filament bundle assembly [GO:0051017]; actin filament organization [GO:0007015]; post-Golgi vesicle-mediated transport [GO:0006892]; transferrin transport [GO:0033572]; vesicle transport along actin filament [GO:0030050]	actin cytoskeleton [GO:0015629]; actin filament [GO:0005884]; apical part of cell [GO:0045177]; brush border [GO:0005903]; cell periphery [GO:0071944]; cytoplasm [GO:0005737]; early endosome [GO:0005769]; endosome membrane [GO:0010008]; filopodium [GO:0030175]; microvillus [GO:0005902]; myosin complex [GO:0016459]; perinuclear region of cytoplasm [GO:0048471]; plasma membrane [GO:0005886]; vesicl…	actin binding [GO:0003779]; actin filament binding [GO:0051015]; ATP binding [GO:0005524]; calmodulin binding [GO:0005516]; microfilament motor activity [GO:0000146]; motor activity [GO:0003774]; phosphatidylinositol-3,4,5-trisphosphate binding [GO:0005547]; phosphatidylinositol-4,5-bisphosphate binding [GO:0005546]
P47802	-0.0914349	0.000851743	0.0136589	MTX1_MOUSE	Mtx1 Mtx Mtxn	Metaxin-1 (Mitochondrial outer membrane import complex protein 1)	Mtx1	mitochondrion organization [GO:0007005]; protein transport [GO:0015031]	cytoplasm [GO:0005737]; integral component of membrane [GO:0016021]; mitochondrial inner membrane [GO:0005743]; mitochondrion [GO:0005739]; SAM complex [GO:0001401]
P47911	0.074488	0.000397767	0.00751968	RL6_MOUSE	Rpl6	60S ribosomal protein L6 (TAX-responsive enhancer element-binding protein 107) (TAXREB107)	Rpl6	cytoplasmic translation [GO:0002181]; ribosomal large subunit assembly [GO:0000027]	A band [GO:0031672]; cytoplasm [GO:0005737]; cytoplasmic ribonucleoprotein granule [GO:0036464]; cytosol [GO:0005829]; cytosolic large ribosomal subunit [GO:0022625]; cytosolic ribosome [GO:0022626]; nucleolus [GO:0005730]; nucleus [GO:0005634]; polysomal ribosome [GO:0042788]; postsynaptic density [GO:0014069]; rough endoplasmic reticulum [GO:0005791]; synapse [GO:0045202]	5.8S rRNA binding [GO:1990932]; mRNA binding [GO:0003729]; RNA binding [GO:0003723]; structural constituent of ribosome [GO:0003735]; tRNA binding [GO:0000049]
P48024	-0.144597	0.00118741	0.0178112	EIF1_MOUSE	Eif1 Sui1 Sui1-rs1	Eukaryotic translation initiation factor 1 (eIF1) (Protein translation factor SUI1 homolog)	Eif1	dosage compensation by inactivation of X chromosome [GO:0009048]	eukaryotic 43S preinitiation complex [GO:0016282]	ribosomal small subunit binding [GO:0043024]; RNA binding [GO:0003723]; translation initiation factor activity [GO:0003743]
P48410	-0.0949768	0.00337589	0.037786	ABCD1_MOUSE	Abcd1 Ald Aldgh	ATP-binding cassette sub-family D member 1 (EC 3.1.2.-) (EC 7.6.2.-) (Adrenoleukodystrophy protein) (ALDP)	Abcd1	fatty acid beta-oxidation [GO:0006635]; fatty acid elongation [GO:0030497]; fatty acid homeostasis [GO:0055089]; long-chain fatty acid catabolic process [GO:0042758]; long-chain fatty acid import into peroxisome [GO:0015910]; myelin maintenance [GO:0043217]; negative regulation of cytokine production involved in inflammatory response [GO:1900016]; negative regulation of reactive oxygen species bi…	cytoplasm [GO:0005737]; endoplasmic reticulum membrane [GO:0005789]; integral component of peroxisomal membrane [GO:0005779]; lysosomal membrane [GO:0005765]; mitochondrial membrane [GO:0031966]; mitochondrion [GO:0005739]; perinuclear region of cytoplasm [GO:0048471]; peroxisomal membrane [GO:0005778]; peroxisome [GO:0005777]	ABC-type fatty-acyl-CoA transporter activity [GO:0015607]; acyl-CoA hydrolase activity [GO:0047617]; ADP binding [GO:0043531]; ATPase-coupled transmembrane transporter activity [GO:0042626]; ATP binding [GO:0005524]; ATP hydrolysis activity [GO:0140603]; enzyme binding [GO:0019899]; identical protein binding [GO:0042802]; long-chain fatty acid transporter activity [GO:0005324]; protein heterodime…
P48774	-0.152011	1.09046e-05	0.000390971	GSTM5_MOUSE	Gstm5 Fsc2 Gstm3	Glutathione S-transferase Mu 5 (EC 2.5.1.18) (Fibrous sheath component 2) (Fsc2) (GST class-mu 5)	Gstm5	cellular detoxification of nitrogen compound [GO:0070458]; glutathione metabolic process [GO:0006749]; nitrobenzene metabolic process [GO:0018916]; response to estrogen [GO:0043627]; xenobiotic catabolic process [GO:0042178]	cytoplasm [GO:0005737]; cytosol [GO:0005829]; intercellular bridge [GO:0045171]; sperm fibrous sheath [GO:0035686]	enzyme binding [GO:0019899]; glutathione binding [GO:0043295]; glutathione transferase activity [GO:0004364]; identical protein binding [GO:0042802]; protein homodimerization activity [GO:0042803]
P48999	-0.115664	0.00427407	0.0449848	LOX5_MOUSE	Alox5	Polyunsaturated fatty acid 5-lipoxygenase (EC 1.13.11.-) (Arachidonate 5-lipoxygenase) (5-LO) (5-lipoxygenase) (EC 1.13.11.34)	Alox5	acute inflammatory response [GO:0002526]; arachidonic acid metabolic process [GO:0019369]; dendritic cell migration [GO:0036336]; glucose homeostasis [GO:0042593]; hepoxilin biosynthetic process [GO:0051122]; humoral immune response [GO:0006959]; inflammatory response [GO:0006954]; leukocyte chemotaxis involved in inflammatory response [GO:0002232]; leukocyte migration involved in inflammatory re…	cytoplasm [GO:0005737]; cytosol [GO:0005829]; dendrite [GO:0030425]; nuclear envelope [GO:0005635]; nuclear envelope lumen [GO:0005641]; nuclear matrix [GO:0016363]; nuclear membrane [GO:0031965]; nucleoplasm [GO:0005654]; nucleus [GO:0005634]; perinuclear region of cytoplasm [GO:0048471]; sarcolemma [GO:0042383]	arachidonate 12(S)-lipoxygenase activity [GO:0004052]; arachidonate 5-lipoxygenase activity [GO:0004051]; arachidonate 8(S)-lipoxygenase activity [GO:0036403]; hydrolase activity [GO:0016787]; iron ion binding [GO:0005506]; oxidoreductase activity, acting on single donors with incorporation of molecular oxygen, incorporation of two atoms of oxygen [GO:0016702]
P49182	0.200839	2.08604e-05	0.000671492	HEP2_MOUSE	Serpind1 Hcf2 Hcii	Heparin cofactor 2 (Heparin cofactor II) (HC-II) (Protease inhibitor leuserpin-2) (Serpin D1)	Serpind1	blood coagulation [GO:0007596]; negative regulation of endopeptidase activity [GO:0010951]	extracellular space [GO:0005615]	heparin binding [GO:0008201]; serine-type endopeptidase inhibitor activity [GO:0004867]
P51410	0.0711348	0.00238132	0.0299232	RL9_MOUSE	Rpl9	60S ribosomal protein L9	Rpl9	cytoplasmic translation [GO:0002181]; translation [GO:0006412]	cytosol [GO:0005829]; cytosolic large ribosomal subunit [GO:0022625]; cytosolic ribosome [GO:0022626]; synapse [GO:0045202]	rRNA binding [GO:0019843]; structural constituent of ribosome [GO:0003735]
P51667	-0.0624983	0.00261284	0.0318304	MLRV_MOUSE	Myl2 Mylpc	Myosin regulatory light chain 2, ventricular/cardiac muscle isoform (MLC-2) (MLC-2v) (Myosin light chain 2, slow skeletal/ventricular muscle isoform) (MLC-2s/v)	Myl2	cardiac muscle contraction [GO:0060048]; cardiac myofibril assembly [GO:0055003]; heart contraction [GO:0060047]; heart development [GO:0007507]; heart morphogenesis [GO:0003007]; muscle cell development [GO:0055001]; muscle cell fate specification [GO:0042694]; negative regulation of cell growth [GO:0030308]; positive regulation of the force of heart contraction [GO:0098735]; post-embryonic deve…	A band [GO:0031672]; cardiac myofibril [GO:0097512]; contractile fiber [GO:0043292]; cytoskeleton [GO:0005856]; myofibril [GO:0030016]; myosin complex [GO:0016459]	actin monomer binding [GO:0003785]; calcium ion binding [GO:0005509]
P51863	-0.283591	1.24561e-15	7.84734e-13	VA0D1_MOUSE	Atp6v0d1 Atp6d	V-type proton ATPase subunit d 1 (V-ATPase subunit d 1) (P39) (Physophilin) (V-ATPase 40 kDa accessory protein) (V-ATPase AC39 subunit) (Vacuolar proton pump subunit d 1)	Atp6v0d1	brain development [GO:0007420]; cellular iron ion homeostasis [GO:0006879]; cellular response to increased oxygen levels [GO:0036295]; cilium assembly [GO:0060271]; vacuolar acidification [GO:0007035]; vacuolar transport [GO:0007034]	apical plasma membrane [GO:0016324]; axon terminus [GO:0043679]; centrosome [GO:0005813]; early endosome [GO:0005769]; lysosomal membrane [GO:0005765]; membrane [GO:0016020]; neuron projection [GO:0043005]; plasma membrane proton-transporting V-type ATPase complex [GO:0033181]; protein-containing complex [GO:0032991]; proton-transporting V-type ATPase, V0 domain [GO:0033179]; synaptic vesicle [GO…	protein-containing complex binding [GO:0044877]; proton-transporting ATPase activity, rotational mechanism [GO:0046961]
P52430	0.330457	0.000281407	0.00571927	PON1_MOUSE	Pon1 Pon	Serum paraoxonase/arylesterase 1 (PON 1) (EC 3.1.1.2) (EC 3.1.1.81) (EC 3.1.8.1) (Aromatic esterase 1) (A-esterase 1) (Serum aryldialkylphosphatase 1)	Pon1	aromatic compound catabolic process [GO:0019439]; blood circulation [GO:0008015]; carboxylic acid catabolic process [GO:0046395]; cholesterol metabolic process [GO:0008203]; organophosphate catabolic process [GO:0046434]; phosphatidylcholine metabolic process [GO:0046470]; positive regulation of binding [GO:0051099]; positive regulation of cholesterol efflux [GO:0010875]; positive regulation of t…	extracellular space [GO:0005615]; high-density lipoprotein particle [GO:0034364]; intracellular membrane-bounded organelle [GO:0043231]; spherical high-density lipoprotein particle [GO:0034366]	acyl-L-homoserine-lactone lactonohydrolase activity [GO:0102007]; aryldialkylphosphatase activity [GO:0004063]; arylesterase activity [GO:0004064]; calcium ion binding [GO:0005509]; high-density lipoprotein particle binding [GO:0008035]; phospholipid binding [GO:0005543]; protein homodimerization activity [GO:0042803]
P52624	0.345107	0.000112605	0.00266983	UPP1_MOUSE	Upp1 Up Upp	Uridine phosphorylase 1 (UPase 1) (UrdPase 1) (EC 2.4.2.3)	Upp1	cellular response to glucose starvation [GO:0042149]; CMP catabolic process [GO:0006248]; dCMP catabolic process [GO:0006249]; dTMP catabolic process [GO:0046074]; dUMP catabolic process [GO:0046079]; pyrimidine nucleotide metabolic process [GO:0006220]; UMP catabolic process [GO:0046050]; UMP salvage [GO:0044206]; uridine catabolic process [GO:0006218]; uridine metabolic process [GO:0046108]	cytosol [GO:0005829]; nucleoplasm [GO:0005654]	deoxyuridine phosphorylase activity [GO:0047847]; identical protein binding [GO:0042802]; thymidine phosphorylase activity [GO:0009032]; uridine phosphorylase activity [GO:0004850]
P54071	0.117944	0.00180436	0.024186	IDHP_MOUSE	Idh2	Isocitrate dehydrogenase [NADP], mitochondrial (IDH) (EC 1.1.1.42) (ICD-M) (IDP) (NADP(+)-specific ICDH) (Oxalosuccinate decarboxylase)	Idh2	2-oxoglutarate metabolic process [GO:0006103]; glyoxylate cycle [GO:0006097]; isocitrate metabolic process [GO:0006102]; NADP biosynthetic process [GO:0006741]; NADP metabolic process [GO:0006739]; negative regulation of glial cell migration [GO:1903976]; negative regulation of glial cell proliferation [GO:0060253]; negative regulation of matrix metallopeptidase secretion [GO:1904465]; tricarboxy…	cytosol [GO:0005829]; mitochondrial inner membrane [GO:0005743]; mitochondrion [GO:0005739]; peroxisome [GO:0005777]	isocitrate dehydrogenase (NADP+) activity [GO:0004450]; isocitrate dehydrogenase activity [GO:0004448]; magnesium ion binding [GO:0000287]; NAD binding [GO:0051287]
P54823	-0.302799	1.48034e-05	0.000498343	DDX6_MOUSE	Ddx6 Hlr2 Rck	Probable ATP-dependent RNA helicase DDX6 (EC 3.6.4.13) (ATP-dependent RNA helicase p54) (DEAD box protein 6) (Oncogene RCK homolog)	Ddx6	negative regulation of neuron differentiation [GO:0045665]; negative regulation of translation [GO:0017148]; P-body assembly [GO:0033962]; positive regulation of miRNA mediated inhibition of translation [GO:1905618]; spermatid differentiation [GO:0048515]; stem cell population maintenance [GO:0019827]; stress granule assembly [GO:0034063]; viral RNA genome packaging [GO:0019074]	adherens junction [GO:0005912]; chromatoid body [GO:0033391]; concave side of sperm head [GO:0061830]; cytoplasm [GO:0005737]; cytoplasmic ribonucleoprotein granule [GO:0036464]; cytoplasmic stress granule [GO:0010494]; cytosol [GO:0005829]; heterochromatin [GO:0000792]; mitochondrion [GO:0005739]; nucleolus [GO:0005730]; nucleus [GO:0005634]; outer dense fiber [GO:0001520]; P-body [GO:0000932]; …	ATP binding [GO:0005524]; ATP hydrolysis activity [GO:0140603]; mRNA binding [GO:0003729]; protein domain specific binding [GO:0019904]; RNA helicase activity [GO:0003724]
P55292	-0.123604	0.00409362	0.043606	DSC2_MOUSE	Dsc2 Dsc3	Desmocollin-2 (Epithelial type 2 desmocollin)	Dsc2	bundle of His cell-Purkinje myocyte adhesion involved in cell communication [GO:0086073]; cardiac muscle cell-cardiac muscle cell adhesion [GO:0086042]; cell-cell adhesion [GO:0098609]; cellular response to starvation [GO:0009267]; homophilic cell adhesion via plasma membrane adhesion molecules [GO:0007156]; regulation of heart rate by cardiac conduction [GO:0086091]; regulation of ventricular ca…	adherens junction [GO:0005912]; cell-cell junction [GO:0005911]; cytoplasmic vesicle [GO:0031410]; desmosome [GO:0030057]; integral component of membrane [GO:0016021]; intercalated disc [GO:0014704]; plasma membrane [GO:0005886]	calcium ion binding [GO:0005509]
P56135	-0.112902	3.35117e-06	0.000149279	ATPK_MOUSE	Atp5mf Atp5j2	ATP synthase subunit f, mitochondrial (ATP synthase membrane subunit f)	Atp5mf	ATP metabolic process [GO:0046034]; mitochondrial ATP synthesis coupled proton transport [GO:0042776]	integral component of membrane [GO:0016021]; mitochondrial inner membrane [GO:0005743]; mitochondrial proton-transporting ATP synthase complex [GO:0005753]; mitochondrial proton-transporting ATP synthase complex, coupling factor F(o) [GO:0000276]; mitochondrion [GO:0005739]; nuclear membrane [GO:0031965]	proton-transporting ATP synthase activity, rotational mechanism [GO:0046933]
P56212	-0.359878	2.1364e-05	0.000682718	ARP19_MOUSE	Arpp19	cAMP-regulated phosphoprotein 19 (ARPP-19)	Arpp19	cell division [GO:0051301]; G2/M transition of mitotic cell cycle [GO:0000086]; mitotic cell cycle [GO:0000278]; negative regulation of protein dephosphorylation [GO:0035308]; positive regulation of gluconeogenesis [GO:0045722]; positive regulation of Ras protein signal transduction [GO:0046579]	cytoplasm [GO:0005737]	phosphatase inhibitor activity [GO:0019212]; potassium channel regulator activity [GO:0015459]; protein phosphatase 2A binding [GO:0051721]; protein phosphatase inhibitor activity [GO:0004864]; protein phosphatase regulator activity [GO:0019888]; signaling receptor binding [GO:0005102]
P56501	-0.133816	0.000119405	0.00280094	UCP3_MOUSE	Ucp3 Slc25a9	Mitochondrial uncoupling protein 3 (UCP 3) (Solute carrier family 25 member 9)	Ucp3	adaptive thermogenesis [GO:1990845]; aging [GO:0007568]; cellular response to hormone stimulus [GO:0032870]; fatty acid metabolic process [GO:0006631]; mitochondrial transmembrane transport [GO:1990542]; response to activity [GO:0014823]; response to cold [GO:0009409]; response to glucocorticoid [GO:0051384]; response to hypoxia [GO:0001666]; response to insulin [GO:0032868]; response to nutrient…	integral component of membrane [GO:0016021]; mitochondrial inner membrane [GO:0005743]; mitochondrion [GO:0005739]	oxidative phosphorylation uncoupler activity [GO:0017077]
P56565	-0.230522	1.19532e-05	0.000417104	S10A1_MOUSE	S100a1	Protein S100-A1 (S-100 protein alpha chain) (S-100 protein subunit alpha) (S100 calcium-binding protein A1)	S100a1	negative regulation of transcription by RNA polymerase II [GO:0000122]; positive regulation of nitric-oxide synthase activity [GO:0051000]; positive regulation of sprouting angiogenesis [GO:1903672]; positive regulation of voltage-gated calcium channel activity [GO:1901387]; regulation of heart contraction [GO:0008016]	A band [GO:0031672]; cytoplasm [GO:0005737]; cytosol [GO:0005829]; Golgi apparatus [GO:0005794]; I band [GO:0031674]; M band [GO:0031430]; mitochondrion [GO:0005739]; neuron projection [GO:0043005]; nucleoplasm [GO:0005654]; nucleus [GO:0005634]; sarcoplasmic reticulum [GO:0016529]; Z disc [GO:0030018]	ATPase binding [GO:0051117]; calcium-dependent protein binding [GO:0048306]; calcium ion binding [GO:0005509]; identical protein binding [GO:0042802]; protein homodimerization activity [GO:0042803]; S100 protein binding [GO:0044548]
P56812	-0.364696	4.45792e-13	1.14066e-10	PDCD5_MOUSE	Pdcd5 Tfar19	Programmed cell death protein 5 (TF-1 cell apoptosis-related protein 19) (Protein TFAR19)	Pdcd5	apoptotic process [GO:0006915]; cellular response to transforming growth factor beta stimulus [GO:0071560]; negative regulation of cell population proliferation [GO:0008285]; negative regulation of chaperone-mediated protein folding [GO:1903645]; positive regulation of apoptotic process [GO:0043065]; positive regulation of cysteine-type endopeptidase activity involved in apoptotic process [GO:004…	cytoplasm [GO:0005737]; cytosol [GO:0005829]; nucleus [GO:0005634]	acetyltransferase activator activity [GO:0010698]; beta-tubulin binding [GO:0048487]; DNA binding [GO:0003677]; heparin binding [GO:0008201]
P58064	-0.253116	0.000129626	0.00299294	RT06_MOUSE	Mrps6 Rpms6	28S ribosomal protein S6, mitochondrial (MRP-S6) (S6mt)	Mrps6	mitochondrial translation [GO:0032543]	mitochondrial small ribosomal subunit [GO:0005763]; mitochondrion [GO:0005739]	small ribosomal subunit rRNA binding [GO:0070181]; structural constituent of ribosome [GO:0003735]
P58281	0.07911	0.00037561	0.00723336	OPA1_MOUSE	Opa1	Dynamin-like 120 kDa protein, mitochondrial (EC 3.6.5.5) (Large GTP-binding protein) (LargeG) (Optic atrophy protein 1 homolog) [Cleaved into: Dynamin-like 120 kDa protein, form S1]	Opa1	apoptotic process [GO:0006915]; calcium import into the mitochondrion [GO:0036444]; cellular response to glucose stimulus [GO:0071333]; cellular response to hypoxia [GO:0071456]; cellular response to L-glutamate [GO:1905232]; cellular senescence [GO:0090398]; cochlea development [GO:0090102]; dynamin family protein polymerization involved in mitochondrial fission [GO:0003374]; GTP metabolic proce…	cytoplasm [GO:0005737]; cytosol [GO:0005829]; dendrite [GO:0030425]; extrinsic component of mitochondrial inner membrane [GO:0031314]; integral component of membrane [GO:0016021]; membrane [GO:0016020]; mitochondrial crista [GO:0030061]; mitochondrial inner membrane [GO:0005743]; mitochondrial intermembrane space [GO:0005758]; mitochondrial membrane [GO:0031966]; mitochondrial outer membrane [GO:…	cardiolipin binding [GO:1901612]; GTPase activity [GO:0003924]; GTP binding [GO:0005525]; kinase binding [GO:0019900]; microtubule binding [GO:0008017]; phosphatidic acid binding [GO:0070300]; protein-containing complex binding [GO:0044877]
P59999	-0.121968	9.06843e-05	0.00224673	ARPC4_MOUSE	Arpc4 Arc20	Actin-related protein 2/3 complex subunit 4 (Arp2/3 complex 20 kDa subunit) (p20-ARC)	Arpc4	actin filament polymerization [GO:0030041]; Arp2/3 complex-mediated actin nucleation [GO:0034314]	Arp2/3 protein complex [GO:0005885]; cell projection [GO:0042995]; cytoplasm [GO:0005737]; nucleus [GO:0005634]; site of double-strand break [GO:0035861]	actin filament binding [GO:0051015]; enzyme binding [GO:0019899]; protein-macromolecule adaptor activity [GO:0030674]; structural constituent of cytoskeleton [GO:0005200]
P60840	-0.220648	1.88817e-07	1.28105e-05	ENSA_MOUSE	Ensa	Alpha-endosulfine (ARPP-19e)	Ensa	cell division [GO:0051301]; G2/M transition of mitotic cell cycle [GO:0000086]; mitotic cell cycle [GO:0000278]; negative regulation of protein dephosphorylation [GO:0035308]; regulation of insulin secretion [GO:0050796]; response to glucose [GO:0009749]	cytoplasm [GO:0005737]	phosphatase inhibitor activity [GO:0019212]; potassium channel inhibitor activity [GO:0019870]; protein phosphatase 2A binding [GO:0051721]; protein phosphatase inhibitor activity [GO:0004864]; protein phosphatase regulator activity [GO:0019888]; signaling receptor binding [GO:0005102]
P61014	-0.249669	0.00290067	0.0337518	PPLA_MOUSE	Pln	Cardiac phospholamban (PLB)	Pln	adenylate cyclase-activating adrenergic receptor signaling pathway involved in heart process [GO:0086023]; calcium ion transport [GO:0006816]; cardiac muscle tissue development [GO:0048738]; cellular calcium ion homeostasis [GO:0006874]; negative regulation of ATPase-coupled calcium transmembrane transporter activity [GO:1901895]; negative regulation of calcium ion binding [GO:1901877]; negative …	calcium ion-transporting ATPase complex [GO:0090534]; endoplasmic reticulum membrane [GO:0005789]; mitochondrial membrane [GO:0031966]; protein-containing complex [GO:0032991]; sarcoplasmic reticulum [GO:0016529]; sarcoplasmic reticulum membrane [GO:0033017]; vesicle [GO:0031982]	ATPase inhibitor activity [GO:0042030]; identical protein binding [GO:0042802]; protein homodimerization activity [GO:0042803]
P61089	-0.0988832	7.80781e-05	0.00201359	UBE2N_MOUSE	Ube2n Blu	Ubiquitin-conjugating enzyme E2 N (EC 2.3.2.23) (Bendless-like ubiquitin-conjugating enzyme) (E2 ubiquitin-conjugating enzyme N) (Ubc13) (Ubiquitin carrier protein N) (Ubiquitin-protein ligase N)	Ube2n	DNA double-strand break processing [GO:0000729]; double-strand break repair via homologous recombination [GO:0000724]; histone ubiquitination [GO:0016574]; positive regulation of DNA repair [GO:0045739]; positive regulation of histone modification [GO:0031058]; positive regulation of I-kappaB kinase/NF-kappaB signaling [GO:0043123]; positive regulation of NF-kappaB transcription factor activity […	cytoplasm [GO:0005737]; fibrillar center [GO:0001650]; nucleoplasm [GO:0005654]; nucleus [GO:0005634]; protein-containing complex [GO:0032991]; UBC13-MMS2 complex [GO:0031372]; UBC13-UEV1A complex [GO:0035370]; ubiquitin ligase complex [GO:0000151]	ATP binding [GO:0005524]; ubiquitin binding [GO:0043130]; ubiquitin conjugating enzyme activity [GO:0061631]; ubiquitin protein ligase binding [GO:0031625]; ubiquitin-protein transferase activity [GO:0004842]
P61255	0.085439	0.000188591	0.00401781	RL26_MOUSE	Rpl26	60S ribosomal protein L26 (Silica-induced gene 20 protein) (SIG-20)	Rpl26	cellular response to gamma radiation [GO:0071480]; cellular response to ionizing radiation [GO:0071479]; cellular response to UV [GO:0034644]; cytoplasmic translation [GO:0002181]; DNA damage response, signal transduction by p53 class mediator resulting in cell cycle arrest [GO:0006977]; positive regulation of DNA damage response, signal transduction by p53 class mediator resulting in transcripti…	cytoplasm [GO:0005737]; cytosol [GO:0005829]; cytosolic large ribosomal subunit [GO:0022625]; cytosolic ribosome [GO:0022626]; nucleolus [GO:0005730]; nucleoplasm [GO:0005654]; ribonucleoprotein complex [GO:1990904]; terminal bouton [GO:0043195]	mRNA 5'-UTR binding [GO:0048027]; RNA binding [GO:0003723]; structural constituent of ribosome [GO:0003735]
P61620	-0.0948193	0.00129101	0.0187899	S61A1_MOUSE	Sec61a1 Sec61a	Protein transport protein Sec61 subunit alpha isoform 1 (Sec61 alpha-1)	Sec61a1	cotranslational protein targeting to membrane [GO:0006613]; endoplasmic reticulum organization [GO:0007029]; posttranslational protein targeting to endoplasmic reticulum membrane [GO:0006620]; posttranslational protein targeting to membrane, translocation [GO:0031204]; pronephric nephron development [GO:0039019]; response to interferon-gamma [GO:0034341]; SRP-dependent cotranslational protein tar…	endoplasmic reticulum membrane [GO:0005789]; integral component of membrane [GO:0016021]; membrane [GO:0016020]; phagocytic vesicle membrane [GO:0030670]; rough endoplasmic reticulum [GO:0005791]; Sec61 translocon complex [GO:0005784]	calcium channel activity [GO:0005262]; protein transmembrane transporter activity [GO:0008320]; ribosome binding [GO:0043022]; signal sequence binding [GO:0005048]; transmembrane transporter activity [GO:0022857]
P61759	-0.204804	2.14228e-09	2.62429e-07	PFD3_MOUSE	Vbp1 Pfdn3	Prefoldin subunit 3 (von Hippel-Lindau-binding protein 1) (VBP-1) (VHL-binding protein 1)	Vbp1	microtubule-based process [GO:0007017]; negative regulation of amyloid fibril formation [GO:1905907]; protein folding [GO:0006457]; tubulin complex assembly [GO:0007021]	cytoplasm [GO:0005737]; cytosol [GO:0005829]; intracellular membrane-bounded organelle [GO:0043231]; nucleus [GO:0005634]; polysome [GO:0005844]; prefoldin complex [GO:0016272]	amyloid-beta binding [GO:0001540]; tubulin binding [GO:0015631]; unfolded protein binding [GO:0051082]
P61961	-0.150186	0.000131482	0.00301999	UFM1_MOUSE	Ufm1	Ubiquitin-fold modifier 1	Ufm1	brain development [GO:0007420]; negative regulation of apoptotic process [GO:0043066]; negative regulation of protein import into nucleus [GO:0042308]; protein K69-linked ufmylation [GO:1990592]; protein ufmylation [GO:0071569]; regulation of intracellular estrogen receptor signaling pathway [GO:0033146]; response to endoplasmic reticulum stress [GO:0034976]; reticulophagy [GO:0061709]	cytoplasm [GO:0005737]; endoplasmic reticulum [GO:0005783]; nucleus [GO:0005634]
P61971	-0.171998	4.43007e-08	4.07013e-06	NTF2_MOUSE	Nutf2 Ntf2	Nuclear transport factor 2 (NTF-2)	Nutf2	mRNA transport [GO:0051028]; negative regulation of vascular endothelial growth factor production [GO:1904046]; nucleocytoplasmic transport [GO:0006913]; positive regulation of protein import into nucleus [GO:0042307]; protein export from nucleus [GO:0006611]; protein import into nucleus [GO:0006606]; protein localization to nuclear pore [GO:0090204]	cytosol [GO:0005829]; nuclear inner membrane [GO:0005637]; nuclear membrane [GO:0031965]; nuclear outer membrane [GO:0005640]; nuclear pore central transport channel [GO:0044613]; nucleoplasm [GO:0005654]	identical protein binding [GO:0042802]; nuclear import signal receptor activity [GO:0061608]; small GTPase binding [GO:0031267]; structural constituent of nuclear pore [GO:0017056]
P61982	-0.272274	1.57469e-14	7.71596e-12	1433G_MOUSE	Ywhag	14-3-3 protein gamma [Cleaved into: 14-3-3 protein gamma, N-terminally processed]	Ywhag	cellular response to insulin stimulus [GO:0032869]; protein targeting [GO:0006605]; regulation of neuron differentiation [GO:0045664]; regulation of synaptic plasticity [GO:0048167]	cytosol [GO:0005829]; myelin sheath [GO:0043209]; presynapse [GO:0098793]; synapse [GO:0045202]; vesicle [GO:0031982]	actin binding [GO:0003779]; identical protein binding [GO:0042802]; insulin-like growth factor receptor binding [GO:0005159]; protein domain specific binding [GO:0019904]; protein kinase C binding [GO:0005080]; receptor tyrosine kinase binding [GO:0030971]
P62073	-0.307108	4.72072e-07	2.70368e-05	TIM10_MOUSE	Timm10 Tim10	Mitochondrial import inner membrane translocase subunit Tim10	Timm10	protein insertion into mitochondrial inner membrane [GO:0045039]	mitochondrial inner membrane [GO:0005743]; mitochondrial intermembrane space protein transporter complex [GO:0042719]; mitochondrion [GO:0005739]	chaperone binding [GO:0051087]; membrane insertase activity [GO:0032977]; metal ion binding [GO:0046872]; protein homodimerization activity [GO:0042803]
P62245	0.072433	0.00263618	0.0319383	RS15A_MOUSE	Rps15a	40S ribosomal protein S15a	Rps15a	positive regulation of cell cycle [GO:0045787]; positive regulation of cell population proliferation [GO:0008284]; response to virus [GO:0009615]; translation [GO:0006412]	cytoplasm [GO:0005737]; cytosol [GO:0005829]; cytosolic ribosome [GO:0022626]; cytosolic small ribosomal subunit [GO:0022627]; mitochondrion [GO:0005739]	structural constituent of ribosome [GO:0003735]
P62259	-0.316499	1.36313e-16	1.20228e-13	1433E_MOUSE	Ywhae	14-3-3 protein epsilon (14-3-3E)	Ywhae	cellular response to heat [GO:0034605]; cerebral cortex development [GO:0021987]; hippocampus development [GO:0021766]; MAPK cascade [GO:0000165]; negative regulation of calcium ion export across plasma membrane [GO:1905913]; negative regulation of calcium ion transmembrane transporter activity [GO:1901020]; negative regulation of peptidyl-serine dephosphorylation [GO:1902309]; negative regulatio…	axon [GO:0030424]; central region of growth cone [GO:0090724]; cytoplasm [GO:0005737]; cytosol [GO:0005829]; glutamatergic synapse [GO:0098978]; kinesin complex [GO:0005871]; melanosome [GO:0042470]; mitochondrion [GO:0005739]; nucleus [GO:0005634]; synapse [GO:0045202]	calcium channel regulator activity [GO:0005246]; enzyme binding [GO:0019899]; histone deacetylase binding [GO:0042826]; identical protein binding [GO:0042802]; phosphoprotein binding [GO:0051219]; phosphoserine residue binding [GO:0050815]; potassium channel regulator activity [GO:0015459]; protein-containing complex binding [GO:0044877]; protein domain specific binding [GO:0019904]; protein hete…
P62274	-0.200865	4.16112e-06	0.000174665	RS29_MOUSE	Rps29	40S ribosomal protein S29	Rps29	cytoplasmic translation [GO:0002181]; positive regulation of apoptotic process [GO:0043065]; translation [GO:0006412]	cytoplasmic side of rough endoplasmic reticulum membrane [GO:0098556]; cytosol [GO:0005829]; cytosolic small ribosomal subunit [GO:0022627]; polysomal ribosome [GO:0042788]	structural constituent of ribosome [GO:0003735]; zinc ion binding [GO:0008270]
P62317	-0.104241	0.00427402	0.0449848	SMD2_MOUSE	Snrpd2	Small nuclear ribonucleoprotein Sm D2 (Sm-D2) (snRNP core protein D2)	Snrpd2	mRNA splicing, via spliceosome [GO:0000398]; spliceosomal snRNP assembly [GO:0000387]	catalytic step 2 spliceosome [GO:0071013]; cytosol [GO:0005829]; methylosome [GO:0034709]; nucleus [GO:0005634]; pICln-Sm protein complex [GO:0034715]; precatalytic spliceosome [GO:0071011]; SMN-Sm protein complex [GO:0034719]; U12-type spliceosomal complex [GO:0005689]; U1 snRNP [GO:0005685]; U2 snRNP [GO:0005686]; U2-type catalytic step 2 spliceosome [GO:0071007]; U2-type precatalytic spliceoso…	U1 snRNP binding [GO:1990446]
P62751	0.0778011	0.00167233	0.0228426	RL23A_MOUSE	Rpl23a	60S ribosomal protein L23a	Rpl23a	ribosomal large subunit assembly [GO:0000027]; translation [GO:0006412]	cytosol [GO:0005829]; cytosolic large ribosomal subunit [GO:0022625]; nucleus [GO:0005634]	large ribosomal subunit rRNA binding [GO:0070180]; structural constituent of ribosome [GO:0003735]; TORC2 complex binding [GO:1904841]
P62774	-0.162918	0.00366179	0.0401703	MTPN_MOUSE	Mtpn Gcdp	Myotrophin (Granule cell differentiation protein) (Protein V-1)	Mtpn	catecholamine metabolic process [GO:0006584]; cellular response to mechanical stimulus [GO:0071260]; cerebellar granule cell differentiation [GO:0021707]; positive regulation of cardiac muscle hypertrophy [GO:0010613]; positive regulation of cell growth [GO:0030307]; positive regulation of macromolecule biosynthetic process [GO:0010557]; positive regulation of NF-kappaB transcription factor activ…	axon [GO:0030424]; cytoplasm [GO:0005737]; cytosol [GO:0005829]; F-actin capping protein complex [GO:0008290]; nucleus [GO:0005634]; perinuclear region of cytoplasm [GO:0048471]	sequence-specific DNA binding [GO:0043565]
P62806	-0.332553	6.01916e-10	7.98848e-08	H4_MOUSE	H4c1 Hist1h4a; H4c2 H4-53 Hist1h4b; H4c3 H4-12 Hist1h4c; H4c4 Hist1h4d; H4c6 Hist1h4f; H4c8 Hist1h4h; H4c9 Hist1h4i; H4c11 Hist1h4j; H4c12 Hist1h4k; Hist1h4m; H4c14 Hist2h4 Hist2h4a; H4f16 Hist4h4	Histone H4	H4c1; H4c2; H4c3; H4c4; H4c6; H4c8; H4c9; H4c11; H4c12; Hist1h4m; H4c14; H4f16	DNA replication-dependent nucleosome assembly [GO:0006335]; DNA replication-independent nucleosome assembly [GO:0006336]; DNA-templated transcription, initiation [GO:0006352]; negative regulation of megakaryocyte differentiation [GO:0045653]; nucleosome assembly [GO:0006334]	nuclear chromosome [GO:0000228]; nucleoplasm [GO:0005654]; nucleosome [GO:0000786]; nucleus [GO:0005634]; protein-containing complex [GO:0032991]	DNA binding [GO:0003677]; protein domain specific binding [GO:0019904]; protein heterodimerization activity [GO:0046982]
P62869	-0.117661	4.19579e-07	2.53472e-05	ELOB_MOUSE	Elob Tceb2	Elongin-B (EloB) (Elongin 18 kDa subunit) (RNA polymerase II transcription factor SIII subunit B) (SIII p18) (Transcription elongation factor B polypeptide 2)	Elob	positive regulation of transcription by RNA polymerase II [GO:0045944]; protein ubiquitination [GO:0016567]; transcription elongation from RNA polymerase II promoter [GO:0006368]	Cul2-RING ubiquitin ligase complex [GO:0031462]; Cul5-RING ubiquitin ligase complex [GO:0031466]; cytosol [GO:0005829]; elongin complex [GO:0070449]; transcription regulator complex [GO:0005667]; VCB complex [GO:0030891]	protein-containing complex binding [GO:0044877]; transcription coactivator activity [GO:0003713]; ubiquitin protein ligase binding [GO:0031625]
P63038	0.0761919	0.000657364	0.0110648	CH60_MOUSE	Hspd1 Hsp60	60 kDa heat shock protein, mitochondrial (EC 5.6.1.7) (60 kDa chaperonin) (Chaperonin 60) (CPN60) (HSP-65) (Heat shock protein 60) (HSP-60) (Hsp60) (Mitochondrial matrix protein P1)	Hspd1	activation of cysteine-type endopeptidase activity involved in apoptotic process [GO:0006919]; apoptotic mitochondrial changes [GO:0008637]; B cell activation [GO:0042113]; B cell proliferation [GO:0042100]; biological process involved in interaction with symbiont [GO:0051702]; cellular response to heat [GO:0034605]; cellular response to interleukin-7 [GO:0098761]; isotype switching to IgG isotyp…	cell surface [GO:0009986]; clathrin-coated pit [GO:0005905]; coated vesicle [GO:0030135]; cytoplasm [GO:0005737]; cytosol [GO:0005829]; early endosome [GO:0005769]; extracellular exosome [GO:0070062]; extracellular space [GO:0005615]; Golgi apparatus [GO:0005794]; Golgi cisterna [GO:0031985]; intracellular membrane-bounded organelle [GO:0043231]; lipopolysaccharide receptor complex [GO:0046696]; …	apolipoprotein A-I binding [GO:0034186]; apolipoprotein binding [GO:0034185]; ATP binding [GO:0005524]; chaperone binding [GO:0051087]; double-stranded RNA binding [GO:0003725]; enzyme binding [GO:0019899]; high-density lipoprotein particle binding [GO:0008035]; isomerase activity [GO:0016853]; lipopolysaccharide binding [GO:0001530]; modification-dependent protein binding [GO:0140030]; p53 bindi…
P63101	-0.329439	4.56511e-14	1.67768e-11	1433Z_MOUSE	Ywhaz	14-3-3 protein zeta/delta (Protein kinase C inhibitor protein 1) (KCIP-1) (SEZ-2)	Ywhaz	angiogenesis [GO:0001525]; ERK1 and ERK2 cascade [GO:0070371]; establishment of Golgi localization [GO:0051683]; Golgi reassembly [GO:0090168]; histamine secretion by mast cell [GO:0002553]; lung development [GO:0030324]; protein phosphorylation [GO:0006468]; protein targeting [GO:0006605]; protein targeting to mitochondrion [GO:0006626]; regulation of cell death [GO:0010941]; regulation of ERK1 …	cell leading edge [GO:0031252]; cytosol [GO:0005829]; glutamatergic synapse [GO:0098978]; hippocampal mossy fiber to CA3 synapse [GO:0098686]; melanosome [GO:0042470]; mitochondrion [GO:0005739]; nucleus [GO:0005634]; perinuclear region of cytoplasm [GO:0048471]; postsynaptic density [GO:0014069]; protein-containing complex [GO:0032991]	DNA-binding transcription factor binding [GO:0140297]; identical protein binding [GO:0042802]; protein-containing complex binding [GO:0044877]; protein domain specific binding [GO:0019904]; protein kinase binding [GO:0019901]; transmembrane transporter binding [GO:0044325]; ubiquitin protein ligase binding [GO:0031625]
P63280	-0.210578	3.0732e-05	0.000947748	UBC9_MOUSE	Ube2i Ubc9 Ubce2i Ubce9	SUMO-conjugating enzyme UBC9 (EC 2.3.2.-) (RING-type E3 SUMO transferase UBC9) (SUMO-protein ligase) (Ubiquitin carrier protein 9) (mUBC9) (Ubiquitin carrier protein I) (Ubiquitin-conjugating enzyme E2 I) (Ubiquitin-protein ligase I)	Ube2i	cell cycle [GO:0007049]; cell division [GO:0051301]; cellular protein modification process [GO:0006464]; chromosome segregation [GO:0007059]; negative regulation of transcription, DNA-templated [GO:0045892]; negative regulation of transcription by RNA polymerase II [GO:0000122]; positive regulation of DNA-binding transcription factor activity [GO:0051091]; positive regulation of I-kappaB kinase/N…	cytoplasm [GO:0005737]; cytosol [GO:0005829]; dendrite [GO:0030425]; fibrillar center [GO:0001650]; nuclear body [GO:0016604]; nuclear envelope [GO:0005635]; nucleoplasm [GO:0005654]; nucleus [GO:0005634]; PML body [GO:0016605]; sumoylated E2 ligase complex [GO:1990356]; synapse [GO:0045202]; transferase complex [GO:1990234]	ATP binding [GO:0005524]; bHLH transcription factor binding [GO:0043425]; enzyme binding [GO:0019899]; HLH domain binding [GO:0043398]; protein C-terminus binding [GO:0008022]; RING-like zinc finger domain binding [GO:0071535]; small protein activating enzyme binding [GO:0044388]; SUMO conjugating enzyme activity [GO:0061656]; SUMO transferase activity [GO:0019789]; transcription coregulator bind…
P68134	0.17801	0.00156906	0.0219668	ACTS_MOUSE	Acta1 Acta	Actin, alpha skeletal muscle (Alpha-actin-1) [Cleaved into: Actin, alpha skeletal muscle, intermediate form]	Acta1	cellular response to organonitrogen compound [GO:0071417]; mesenchyme migration [GO:0090131]; positive regulation of gene expression [GO:0010628]; response to extracellular stimulus [GO:0009991]; response to lithium ion [GO:0010226]; response to mechanical stimulus [GO:0009612]; response to steroid hormone [GO:0048545]; skeletal muscle fiber adaptation [GO:0043503]; skeletal muscle fiber developm…	actin cytoskeleton [GO:0015629]; actin filament [GO:0005884]; cell body [GO:0044297]; cytoplasm [GO:0005737]; dynactin complex [GO:0005869]; filopodium [GO:0030175]; lamellipodium [GO:0030027]; protein-containing complex [GO:0032991]; sarcomere [GO:0030017]; stress fiber [GO:0001725]; striated muscle thin filament [GO:0005865]	ATP binding [GO:0005524]
P68254	-0.347393	9.16196e-12	1.83656e-09	1433T_MOUSE	Ywhaq	14-3-3 protein theta (14-3-3 protein tau)	Ywhaq	negative regulation of ion transmembrane transport [GO:0034766]; negative regulation of transcription, DNA-templated [GO:0045892]; protein targeting [GO:0006605]; signal transduction [GO:0007165]; small GTPase mediated signal transduction [GO:0007264]	cytoplasm [GO:0005737]; cytosol [GO:0005829]; protein-containing complex [GO:0032991]; synapse [GO:0045202]	14-3-3 protein binding [GO:0071889]; identical protein binding [GO:0042802]; protein C-terminus binding [GO:0008022]; protein domain specific binding [GO:0019904]; protein N-terminus binding [GO:0047485]; transmembrane transporter binding [GO:0044325]
P68433	-0.163771	0.00122709	0.0182819	H31_MOUSE	H3c1 H3a Hist1h3a; H3c8 H3.1-221 H3g Hist1h3g; H3c10 H3.1-291 H3h Hist1h3h; H3c11 H3.1-I H3i Hist1h3i	Histone H3.1	H3c1; H3c8; H3c10; H3c11	DNA replication-dependent nucleosome assembly [GO:0006335]; nucleosome assembly [GO:0006334]; regulation of gene silencing [GO:0060968]	nuclear chromosome [GO:0000228]; nucleoplasm [GO:0005654]; nucleosome [GO:0000786]; nucleus [GO:0005634]; protein-containing complex [GO:0032991]	DNA binding [GO:0003677]; protein heterodimerization activity [GO:0046982]
P68510	-0.288555	1.92725e-12	4.04722e-10	1433F_MOUSE	Ywhah	14-3-3 protein eta	Ywhah	cytoskeleton organization [GO:0007010]; glucocorticoid catabolic process [GO:0006713]; glucocorticoid receptor signaling pathway [GO:0042921]; intracellular protein transport [GO:0006886]; membrane depolarization during action potential [GO:0086010]; negative regulation of apoptotic process [GO:0043066]; negative regulation of dendrite morphogenesis [GO:0050774]; positive regulation of transcript…	cytoplasm [GO:0005737]; cytosol [GO:0005829]; intercalated disc [GO:0014704]; plasma membrane [GO:0005886]; synapse [GO:0045202]	actin binding [GO:0003779]; enzyme binding [GO:0019899]; glucocorticoid receptor binding [GO:0035259]; identical protein binding [GO:0042802]; protein domain specific binding [GO:0019904]; protein heterodimerization activity [GO:0046982]; sodium channel regulator activity [GO:0017080]; transmembrane transporter binding [GO:0044325]
P70271	-0.168269	0.00282522	0.0332245	PDLI4_MOUSE	Pdlim4 Ril	PDZ and LIM domain protein 4 (LIM protein RIL) (Reversion-induced LIM protein)	Pdlim4	actin cytoskeleton organization [GO:0030036]; actin cytoskeleton reorganization [GO:0031532]; excitatory chemical synaptic transmission [GO:0098976]; heart development [GO:0007507]; muscle structure development [GO:0061061]; positive regulation of stress fiber assembly [GO:0051496]	actin cytoskeleton [GO:0015629]; adherens junction [GO:0005912]; cytoplasm [GO:0005737]; cytoskeleton [GO:0005856]; dendritic spine [GO:0043197]; early endosome lumen [GO:0031905]; early endosome membrane [GO:0031901]; filamentous actin [GO:0031941]; lamellipodium [GO:0030027]; nucleus [GO:0005634]; perinuclear region of cytoplasm [GO:0048471]; postsynaptic membrane [GO:0045211]; recycling endoso…	actin binding [GO:0003779]; actinin binding [GO:0042805]; alpha-actinin binding [GO:0051393]; metal ion binding [GO:0046872]; muscle alpha-actinin binding [GO:0051371]; protein homodimerization activity [GO:0042803]; protein phosphatase binding [GO:0019903]
P70451	-0.345827	0.000399003	0.00751968	FER_MOUSE	Fer Fert2	Tyrosine-protein kinase Fer (EC 2.7.10.2) (Proto-oncogene c-Fer) (p94-Fer)	Fer	actin cytoskeleton reorganization [GO:0031532]; cell adhesion [GO:0007155]; cell-cell adhesion mediated by cadherin [GO:0044331]; cell differentiation [GO:0030154]; cell population proliferation [GO:0008283]; cellular response to insulin stimulus [GO:0032869]; cellular response to macrophage colony-stimulating factor stimulus [GO:0036006]; cellular response to reactive oxygen species [GO:0034614]…	actin cytoskeleton [GO:0015629]; cell cortex [GO:0005938]; cell junction [GO:0030054]; chromatin [GO:0000785]; cytoplasm [GO:0005737]; cytosol [GO:0005829]; extrinsic component of cytoplasmic side of plasma membrane [GO:0031234]; lamellipodium [GO:0030027]; microtubule cytoskeleton [GO:0015630]; nucleus [GO:0005634]	actin binding [GO:0003779]; ATP binding [GO:0005524]; cadherin binding [GO:0045296]; cell adhesion molecule binding [GO:0050839]; cytoskeletal protein binding [GO:0008092]; epidermal growth factor receptor binding [GO:0005154]; gamma-catenin binding [GO:0045295]; lipid binding [GO:0008289]; non-membrane spanning protein tyrosine kinase activity [GO:0004715]; protein kinase activity [GO:0004672]; …
P70460	0.244282	0.00262768	0.031923	VASP_MOUSE	Vasp	Vasodilator-stimulated phosphoprotein (VASP)	Vasp	actin cytoskeleton organization [GO:0030036]; actin polymerization or depolymerization [GO:0008154]; axon guidance [GO:0007411]; neural tube closure [GO:0001843]; positive regulation of actin filament polymerization [GO:0030838]; protein homotetramerization [GO:0051289]	bicellular tight junction [GO:0005923]; cytoskeleton [GO:0005856]; cytosol [GO:0005829]; filopodium [GO:0030175]; filopodium membrane [GO:0031527]; focal adhesion [GO:0005925]; lamellipodium [GO:0030027]; lamellipodium membrane [GO:0031258]; plasma membrane [GO:0005886]	actin binding [GO:0003779]; profilin binding [GO:0005522]; SH3 domain binding [GO:0017124]
P70695	-0.172724	3.28353e-07	2.0908e-05	F16P2_MOUSE	Fbp2	Fructose-1,6-bisphosphatase isozyme 2 (FBPase 2) (EC 3.1.3.11) (D-fructose-1,6-bisphosphate 1-phosphohydrolase 2) (Muscle FBPase) (RAE-30)	Fbp2	fructose 1,6-bisphosphate metabolic process [GO:0030388]; fructose 6-phosphate metabolic process [GO:0006002]; fructose metabolic process [GO:0006000]; gluconeogenesis [GO:0006094]; sucrose biosynthetic process [GO:0005986]	cell junction [GO:0030054]; cytoplasm [GO:0005737]; cytosol [GO:0005829]; nucleus [GO:0005634]; plasma membrane [GO:0005886]; Z disc [GO:0030018]	fructose 1,6-bisphosphate 1-phosphatase activity [GO:0042132]; identical protein binding [GO:0042802]; metal ion binding [GO:0046872]
P85094	-0.171517	0.000163231	0.00361733	ISC2A_MOUSE	Isoc2a Isoc2	Isochorismatase domain-containing protein 2A	Isoc2a	protein destabilization [GO:0031648]	cytoplasm [GO:0005737]; mitochondrion [GO:0005739]; nucleus [GO:0005634]
P97352	-0.236778	5.02707e-08	4.52436e-06	S10AD_MOUSE	S100a13	Protein S100-A13 (S100 calcium-binding protein A13)	S100a13	positive regulation of cell population proliferation [GO:0008284]; positive regulation of cytokine production [GO:0001819]; positive regulation of I-kappaB kinase/NF-kappaB signaling [GO:0043123]; positive regulation of interleukin-1 alpha production [GO:0032730]; protein transport [GO:0015031]; regulation of cell shape [GO:0008360]; response to copper ion [GO:0046688]; response to electrical sti…	collagen-containing extracellular matrix [GO:0062023]; cytoplasm [GO:0005737]; cytosol [GO:0005829]; extracellular space [GO:0005615]; nucleolus [GO:0005730]; nucleoplasm [GO:0005654]; nucleus [GO:0005634]; perinuclear region of cytoplasm [GO:0048471]; plasma membrane [GO:0005886]	calcium-dependent protein binding [GO:0048306]; calcium ion binding [GO:0005509]; copper ion binding [GO:0005507]; fibroblast growth factor binding [GO:0017134]; lipid binding [GO:0008289]; protein homodimerization activity [GO:0042803]; RAGE receptor binding [GO:0050786]; zinc ion binding [GO:0008270]
P97372	-0.240406	1.83297e-13	5.38895e-11	PSME2_MOUSE	Psme2 Pa28b1	Proteasome activator complex subunit 2 (11S regulator complex subunit beta) (REG-beta) (Activator of multicatalytic protease subunit 2) (Proteasome activator 28 subunit beta) (PA28b) (PA28beta)	Psme2	antigen processing and presentation of exogenous antigen [GO:0019884]; positive regulation of endopeptidase activity [GO:0010950]; regulation of G1/S transition of mitotic cell cycle [GO:2000045]; regulation of proteasomal protein catabolic process [GO:0061136]	cytoplasm [GO:0005737]; nucleoplasm [GO:0005654]; proteasome activator complex [GO:0008537]	identical protein binding [GO:0042802]
P97450	-0.604883	3.46378e-32	1.52753e-28	ATP5J_MOUSE	Atp5pf Atp5j	ATP synthase-coupling factor 6, mitochondrial (ATPase subunit F6) (ATP synthase peripheral stalk subunit F6)	Atp5pf	ATP metabolic process [GO:0046034]; mitochondrial ATP synthesis coupled proton transport [GO:0042776]; negative regulation of arachidonic acid secretion [GO:1900139]; negative regulation of prostaglandin secretion [GO:0032307]; positive regulation of blood pressure [GO:0045777]; positive regulation of heart rate [GO:0010460]; response to muscle activity [GO:0014850]	cell surface [GO:0009986]; extracellular space [GO:0005615]; mitochondrial inner membrane [GO:0005743]; mitochondrial proton-transporting ATP synthase complex [GO:0005753]; mitochondrial proton-transporting ATP synthase complex, coupling factor F(o) [GO:0000276]; mitochondrion [GO:0005739]	protein-containing complex binding [GO:0044877]; proton-transporting ATP synthase activity, rotational mechanism [GO:0046933]
P97474	-0.349799	0.000909477	0.0143243	PITX2_MOUSE	Pitx2 Arp1 Brx1 Otlx2 Ptx2 Rgs	Pituitary homeobox 2 (ALL1-responsive protein ARP1) (BRX1 homeoprotein) (Homeobox protein PITX2) (Orthodenticle-like homeobox 2) (Paired-like homeodomain transcription factor 2) (Paired-like homeodomain transcription factor Munc 30) (Solurshin)	Pitx2	anatomical structure morphogenesis [GO:0009653]; animal organ morphogenesis [GO:0009887]; atrial cardiac muscle tissue morphogenesis [GO:0055009]; atrioventricular valve development [GO:0003171]; branching involved in blood vessel morphogenesis [GO:0001569]; camera-type eye development [GO:0043010]; cardiac muscle cell differentiation [GO:0055007]; cardiac muscle tissue development [GO:0048738]; …	cytoplasm [GO:0005737]; nucleoplasm [GO:0005654]; nucleus [GO:0005634]; transcription regulator complex [GO:0005667]	chromatin binding [GO:0003682]; chromatin DNA binding [GO:0031490]; DNA-binding transcription activator activity, RNA polymerase II-specific [GO:0001228]; DNA-binding transcription factor activity [GO:0003700]; DNA-binding transcription factor activity, RNA polymerase II-specific [GO:0000981]; DNA-binding transcription repressor activity, RNA polymerase II-specific [GO:0001227]; identical protein…
P97478	-0.220147	3.72493e-14	1.49336e-11	COQ7_MOUSE	Coq7	5-demethoxyubiquinone hydroxylase, mitochondrial (DMQ hydroxylase) (EC 1.14.99.60) (Timing protein clk-1 homolog) (Ubiquinone biosynthesis monooxygenase COQ7)	Coq7	age-dependent response to oxidative stress [GO:0001306]; cellular response to oxidative stress [GO:0034599]; determination of adult lifespan [GO:0008340]; in utero embryonic development [GO:0001701]; mitochondrial ATP synthesis coupled electron transport [GO:0042775]; mitochondrion morphogenesis [GO:0070584]; negative regulation of transcription by RNA polymerase II [GO:0000122]; neural tube form…	extrinsic component of mitochondrial inner membrane [GO:0031314]; mitochondrial inner membrane [GO:0005743]; mitochondrion [GO:0005739]; nucleus [GO:0005634]	2-octoprenyl-3-methyl-6-methoxy-1,4-benzoquinone hydroxylase activity [GO:0008682]; chromatin binding [GO:0003682]; metal ion binding [GO:0046872]; oxidoreductase activity, acting on paired donors, with incorporation or reduction of molecular oxygen, NAD(P)H as one donor, and incorporation of one atom of oxygen [GO:0016709]
P97493	-0.279262	3.34467e-08	3.1383e-06	THIOM_MOUSE	Txn2	Thioredoxin, mitochondrial (MTRX) (Mt-Trx) (Thioredoxin-2)	Txn2	cellular response to nutrient levels [GO:0031669]; glycerol ether metabolic process [GO:0006662]; response to axon injury [GO:0048678]; response to drug [GO:0042493]; response to glucose [GO:0009749]; response to hormone [GO:0009725]; response to hypoxia [GO:0001666]; response to organic cyclic compound [GO:0014070]; response to oxidative stress [GO:0006979]	dendrite [GO:0030425]; mitochondrion [GO:0005739]; neuronal cell body [GO:0043025]; nucleolus [GO:0005730]	peptide-methionine (R)-S-oxide reductase activity [GO:0033743]; peptide-methionine (S)-S-oxide reductase activity [GO:0008113]; protein-containing complex binding [GO:0044877]; protein-disulfide reductase activity [GO:0015035]
P97807	0.0636334	0.00275648	0.0325901	FUMH_MOUSE	Fh Fh1	Fumarate hydratase, mitochondrial (Fumarase) (EC 4.2.1.2) (EF-3)	Fh	cellular response to DNA damage stimulus [GO:0006974]; DNA repair [GO:0006281]; fumarate metabolic process [GO:0006106]; homeostasis of number of cells within a tissue [GO:0048873]; malate metabolic process [GO:0006108]; negative regulation of histone H3-K36 methylation [GO:0000415]; positive regulation of cold-induced thermogenesis [GO:0120162]; positive regulation of double-strand break repair …	cytoplasm [GO:0005737]; cytosol [GO:0005829]; mitochondrion [GO:0005739]; nucleus [GO:0005634]; site of double-strand break [GO:0035861]; tricarboxylic acid cycle enzyme complex [GO:0045239]	fumarate hydratase activity [GO:0004333]; histone binding [GO:0042393]
P98086	-0.264738	0.00271907	0.0323257	C1QA_MOUSE	C1qa	Complement C1q subcomponent subunit A	C1qa	aging [GO:0007568]; astrocyte activation [GO:0048143]; complement activation, classical pathway [GO:0006958]; complement-mediated synapse pruning [GO:0150062]; innate immune response [GO:0045087]; microglial cell activation [GO:0001774]; neuron remodeling [GO:0016322]; positive regulation of neuron death [GO:1901216]; response to iron ion [GO:0010039]; synapse organization [GO:0050808]; synapse p…	collagen trimer [GO:0005581]; extracellular space [GO:0005615]; postsynapse [GO:0098794]; synapse [GO:0045202]
P99027	-0.166094	3.76094e-07	2.30358e-05	RLA2_MOUSE	Rplp2	60S acidic ribosomal protein P2	Rplp2	cytoplasmic translational elongation [GO:0002182]	cytosol [GO:0005829]; cytosolic large ribosomal subunit [GO:0022625]; synapse [GO:0045202]	structural constituent of ribosome [GO:0003735]
P99028	-0.279968	1.63362e-07	1.16198e-05	QCR6_MOUSE	Uqcrh	Cytochrome b-c1 complex subunit 6, mitochondrial (Complex III subunit 6) (Complex III subunit VIII) (Cytochrome c1 non-heme 11 kDa protein) (Mitochondrial hinge protein) (Ubiquinol-cytochrome c reductase complex 11 kDa protein)	Uqcrh	aerobic respiration [GO:0009060]; mitochondrial electron transport, ubiquinol to cytochrome c [GO:0006122]	mitochondrial inner membrane [GO:0005743]; mitochondrial respiratory chain complex III [GO:0005750]; mitochondrion [GO:0005739]	protein-containing complex binding [GO:0044877]
Q00612	0.0947959	0.00266111	0.0320052	G6PD1_MOUSE	G6pdx G6pd G6pd-1	Glucose-6-phosphate 1-dehydrogenase X (G6PD) (EC 1.1.1.49)	G6pdx	angiotensin-mediated vasoconstriction involved in regulation of systemic arterial blood pressure [GO:0001998]; angiotensin-mediated vasodilation involved in regulation of systemic arterial blood pressure [GO:0002033]; cellular response to oxidative stress [GO:0034599]; cholesterol biosynthetic process [GO:0006695]; erythrocyte development [GO:0048821]; erythrocyte maturation [GO:0043249]; glucose…	centriolar satellite [GO:0034451]; cytoplasm [GO:0005737]; cytoplasmic side of plasma membrane [GO:0009898]; cytosol [GO:0005829]; intracellular membrane-bounded organelle [GO:0043231]; nucleus [GO:0005634]	carbohydrate binding [GO:0030246]; glucose-6-phosphate dehydrogenase activity [GO:0004345]; glucose binding [GO:0005536]; identical protein binding [GO:0042802]; NADP binding [GO:0050661]; protein homodimerization activity [GO:0042803]
Q00623	0.313413	0.00242153	0.0299232	APOA1_MOUSE	Apoa1	Apolipoprotein A-I (Apo-AI) (ApoA-I) (Apolipoprotein A1) [Cleaved into: Proapolipoprotein A-I (ProapoA-I); Truncated apolipoprotein A-I]	Apoa1	adrenal gland development [GO:0030325]; animal organ regeneration [GO:0031100]; blood vessel endothelial cell migration [GO:0043534]; cholesterol biosynthetic process [GO:0006695]; cholesterol efflux [GO:0033344]; cholesterol homeostasis [GO:0042632]; cholesterol import [GO:0070508]; cholesterol metabolic process [GO:0008203]; cholesterol transport [GO:0030301]; endothelial cell proliferation [GO…	cell surface [GO:0009986]; chylomicron [GO:0042627]; cytoplasmic vesicle [GO:0031410]; cytosol [GO:0005829]; discoidal high-density lipoprotein particle [GO:0034365]; endocytic vesicle [GO:0030139]; extracellular region [GO:0005576]; extracellular space [GO:0005615]; high-density lipoprotein particle [GO:0034364]; intermediate-density lipoprotein particle [GO:0034363]; low-density lipoprotein par…	amyloid-beta binding [GO:0001540]; apolipoprotein A-I receptor binding [GO:0034191]; apolipoprotein receptor binding [GO:0034190]; chemorepellent activity [GO:0045499]; cholesterol binding [GO:0015485]; cholesterol transfer activity [GO:0120020]; enzyme binding [GO:0019899]; heat shock protein binding [GO:0031072]; high-density lipoprotein particle binding [GO:0008035]; high-density lipoprotein p…
Q00897	0.215424	7.461e-07	3.96422e-05	A1AT4_MOUSE	Serpina1d Dom4 Spi1-4	Alpha-1-antitrypsin 1-4 (Alpha-1 protease inhibitor 4) (Serine protease inhibitor 1-4) (Serine protease inhibitor A1d) (Serpin A1d)	Serpina1d	negative regulation of endopeptidase activity [GO:0010951]; response to cytokine [GO:0034097]; response to peptide hormone [GO:0043434]	endoplasmic reticulum [GO:0005783]; extracellular region [GO:0005576]; extracellular space [GO:0005615]; Golgi apparatus [GO:0005794]; intracellular membrane-bounded organelle [GO:0043231]	endopeptidase inhibitor activity [GO:0004866]; identical protein binding [GO:0042802]; protease binding [GO:0002020]; serine-type endopeptidase inhibitor activity [GO:0004867]
Q01339	0.1865	0.00164905	0.0228426	APOH_MOUSE	Apoh B2gp1	Beta-2-glycoprotein 1 (APC inhibitor) (Activated protein C-binding protein) (Apolipoprotein H) (Apo-H) (Beta-2-glycoprotein I) (B2GPI) (Beta(2)GPI)	Apoh	animal organ regeneration [GO:0031100]; blood coagulation [GO:0007596]; blood coagulation, intrinsic pathway [GO:0007597]; negative regulation of angiogenesis [GO:0016525]; negative regulation of blood coagulation [GO:0030195]; negative regulation of endothelial cell migration [GO:0010596]; negative regulation of endothelial cell proliferation [GO:0001937]; negative regulation of fibrinolysis [GO…	cell surface [GO:0009986]; chylomicron [GO:0042627]; cytoplasm [GO:0005737]; extracellular space [GO:0005615]; high-density lipoprotein particle [GO:0034364]; plasma membrane [GO:0005886]; very-low-density lipoprotein particle [GO:0034361]	heparin binding [GO:0008201]; identical protein binding [GO:0042802]; lipid binding [GO:0008289]; lipoprotein lipase activator activity [GO:0060230]; phospholipid binding [GO:0005543]
Q03734	0.179148	0.00175034	0.0235336	SPA3M_MOUSE	Serpina3m	Serine protease inhibitor A3M (Serpin A3M)	Serpina3m	negative regulation of endopeptidase activity [GO:0010951]; response to cytokine [GO:0034097]; response to peptide hormone [GO:0043434]	extracellular space [GO:0005615]	serine-type endopeptidase inhibitor activity [GO:0004867]
Q06185	-0.220549	9.73744e-08	7.66824e-06	ATP5I_MOUSE	Atp5me Atp5i Atp5k Lfm-1 Lfm1	ATP synthase subunit e, mitochondrial (ATPase subunit e) (ATP synthase membrane subunit e)	Atp5me	ATP metabolic process [GO:0046034]; mitochondrial ATP synthesis coupled proton transport [GO:0042776]	mitochondrial proton-transporting ATP synthase complex [GO:0005753]; mitochondrial proton-transporting ATP synthase complex, coupling factor F(o) [GO:0000276]; mitochondrion [GO:0005739]	protein-containing complex binding [GO:0044877]; proton-transporting ATP synthase activity, rotational mechanism [GO:0046933]
Q08481	-0.111358	0.000864932	0.0138201	PECA1_MOUSE	Pecam1 Pecam Pecam-1	Platelet endothelial cell adhesion molecule (PECAM-1) (CD antigen CD31)	Pecam1	angiogenesis [GO:0001525]; bicellular tight junction assembly [GO:0070830]; cell adhesion [GO:0007155]; cell-cell adhesion [GO:0098609]; cell-cell adhesion via plasma-membrane adhesion molecules [GO:0098742]; cell surface receptor signaling pathway [GO:0007166]; diapedesis [GO:0050904]; endothelial cell-matrix adhesion [GO:0090673]; endothelial cell migration [GO:0043542]; endothelial cell morpho…	cell-cell contact zone [GO:0044291]; cell-cell junction [GO:0005911]; cell periphery [GO:0071944]; cell surface [GO:0009986]; cytoplasm [GO:0005737]; external side of plasma membrane [GO:0009897]; extracellular space [GO:0005615]; integral component of plasma membrane [GO:0005887]; membrane [GO:0016020]; membrane raft [GO:0045121]; plasma membrane [GO:0005886]; protein-containing complex [GO:0032…	protein homodimerization activity [GO:0042803]; protein phosphatase binding [GO:0019903]; transmembrane signaling receptor activity [GO:0004888]
Q08857	-0.219157	5.17364e-08	4.56315e-06	CD36_MOUSE	Cd36	Platelet glycoprotein 4 (Glycoprotein IIIb) (GPIIIB) (PAS IV) (PAS-4) (Platelet glycoprotein IV) (GPIV) (CD antigen CD36)	Cd36	amyloid-beta clearance by cellular catabolic process [GO:0150094]; amyloid fibril formation [GO:1990000]; apoptotic cell clearance [GO:0043277]; cell adhesion [GO:0007155]; cell surface receptor signaling pathway [GO:0007166]; cellular response to amyloid-beta [GO:1904646]; cellular response to bacterial lipopeptide [GO:0071221]; cellular response to diacyl bacterial lipopeptide [GO:0071726]; cel…	apical part of cell [GO:0045177]; apical plasma membrane [GO:0016324]; brush border membrane [GO:0031526]; caveola [GO:0005901]; cell periphery [GO:0071944]; cell surface [GO:0009986]; cytoplasm [GO:0005737]; endoplasmic reticulum [GO:0005783]; external side of plasma membrane [GO:0009897]; Golgi apparatus [GO:0005794]; integral component of membrane [GO:0016021]; intracellular membrane-bounded o…	amyloid-beta binding [GO:0001540]; high-density lipoprotein particle binding [GO:0008035]; lipid binding [GO:0008289]; lipoprotein particle binding [GO:0071813]; lipoteichoic acid immune receptor activity [GO:0070892]; long-chain fatty acid transporter activity [GO:0005324]; low-density lipoprotein particle binding [GO:0030169]; low-density lipoprotein particle receptor activity [GO:0005041]; ole…
Q3TC33	-0.122216	0.00129098	0.0187899	CC127_MOUSE	Ccdc127	Coiled-coil domain-containing protein 127	Ccdc127
Q3THW5	-0.107326	0.00111287	0.0169233	H2AV_MOUSE	H2az2 H2afv H2av	Histone H2A.V (H2A.F/Z) (H2A.Z variant histone 2)	H2az2	chromatin silencing [GO:0006342]	nucleosome [GO:0000786]; nucleus [GO:0005634]	DNA binding [GO:0003677]; protein heterodimerization activity [GO:0046982]
Q3TIR3	-0.207933	0.000474902	0.00861859	RIC8A_MOUSE	Ric8a Ric8	Synembryn-A (Protein Ric-8A)	Ric8a	adenylate cyclase-inhibiting G protein-coupled receptor signaling pathway [GO:0007193]; basement membrane organization [GO:0071711]; cell-cell adhesion involved in gastrulation [GO:0070586]; cell migration involved in gastrulation [GO:0042074]; gastrulation [GO:0007369]; G protein-coupled receptor signaling pathway [GO:0007186]; in utero embryonic development [GO:0001701]; regulation of G protein…	cytoplasm [GO:0005737]; cytosol [GO:0005829]; membrane [GO:0016020]; plasma membrane [GO:0005886]	G-protein alpha-subunit binding [GO:0001965]; GTPase activator activity [GO:0005096]; guanyl-nucleotide exchange factor activity [GO:0005085]
Q3TLP5	-0.090156	0.00287596	0.0335528	ECHD2_MOUSE	Echdc2 D4Ertd765e	Enoyl-CoA hydratase domain-containing protein 2, mitochondrial	Echdc2	fatty acid beta-oxidation [GO:0006635]	mitochondrion [GO:0005739]	enoyl-CoA hydratase activity [GO:0004300]
Q3UHZ5	0.0872425	0.00108076	0.0164919	LMOD2_MOUSE	Lmod2	Leiomodin-2 (Cardiac leiomodin) (C-LMOD) (Leiomodin)	Lmod2	actin filament organization [GO:0007015]; actin filament polymerization [GO:0030041]; actin nucleation [GO:0045010]; muscle contraction [GO:0006936]; myofibril assembly [GO:0030239]; pointed-end actin filament capping [GO:0051694]; positive regulation of actin filament polymerization [GO:0030838]; sarcomere organization [GO:0045214]	actin filament [GO:0005884]; cardiac myofibril [GO:0097512]; cytoskeleton [GO:0005856]; M band [GO:0031430]; myofibril [GO:0030016]; sarcomere [GO:0030017]; striated muscle thin filament [GO:0005865]	actin binding [GO:0003779]; actin monomer binding [GO:0003785]; tropomyosin binding [GO:0005523]
Q3UIU2	-0.234446	7.66322e-09	8.66534e-07	NDUB6_MOUSE	Ndufb6 Gm137	NADH dehydrogenase [ubiquinone] 1 beta subcomplex subunit 6 (Complex I-B17) (CI-B17) (NADH-ubiquinone oxidoreductase B17 subunit)	Ndufb6	mitochondrial ATP synthesis coupled electron transport [GO:0042775]; mitochondrial electron transport, NADH to ubiquinone [GO:0006120]; mitochondrial respiratory chain complex I assembly [GO:0032981]	mitochondrial membrane [GO:0031966]; mitochondrial respiratory chain complex I [GO:0005747]; mitochondrion [GO:0005739]; nucleoplasm [GO:0005654]
Q3UM45	-0.0773899	0.001925	0.0256473	PP1R7_MOUSE	Ppp1r7 Sds22	Protein phosphatase 1 regulatory subunit 7 (Protein phosphatase 1 regulatory subunit 22)	Ppp1r7	chromosome segregation [GO:0007059]; positive regulation of protein dephosphorylation [GO:0035307]	chromosome [GO:0005694]; nucleus [GO:0005634]
Q3URS9	-0.20477	6.2255e-05	0.00168324	MITOK_MOUSE	Ccdc51 Mitok	Mitochondrial potassium channel (MITOK) (Coiled-coil domain-containing protein 51)	Ccdc51	potassium ion transmembrane transport [GO:0071805]	integral component of mitochondrial inner membrane [GO:0031305]; mitochondrial ATP-gated potassium channel complex [GO:0062157]; mitochondrion [GO:0005739]; potassium channel complex [GO:0034705]	mitochondrial ATP-gated potassium channel activity [GO:0062156]
Q3UTD9	-0.218198	0.0006212	0.0107011	SIM15_MOUSE	Smim15	Small integral membrane protein 15	Smim15		integral component of membrane [GO:0016021]
Q3UV70	0.074035	0.00199686	0.0263658	PDP1_MOUSE	Pdp1 Ppm2c	[Pyruvate dehydrogenase [acetyl-transferring]]-phosphatase 1, mitochondrial (PDP 1) (EC 3.1.3.43) (Protein phosphatase 2C) (Pyruvate dehydrogenase phosphatase catalytic subunit 1) (PDPC 1)	Pdp1	peptidyl-threonine dephosphorylation [GO:0035970]; positive regulation of pyruvate dehydrogenase activity [GO:1904184]; protein dephosphorylation [GO:0006470]	mitochondrial matrix [GO:0005759]; mitochondrion [GO:0005739]	[pyruvate dehydrogenase (lipoamide)] phosphatase activity [GO:0004741]; calcium ion binding [GO:0005509]; magnesium ion binding [GO:0000287]; protein-containing complex binding [GO:0044877]; protein serine/threonine phosphatase activity [GO:0004722]
Q3V1D3	-0.196142	0.00285665	0.0335049	AMPD1_MOUSE	Ampd1	AMP deaminase 1 (EC 3.5.4.6) (AMP deaminase isoform M) (Myoadenylate deaminase)	Ampd1	AMP metabolic process [GO:0046033]; IMP biosynthetic process [GO:0006188]; IMP salvage [GO:0032264]; response to organic substance [GO:0010033]	cytosol [GO:0005829]	AMP deaminase activity [GO:0003876]; identical protein binding [GO:0042802]; metal ion binding [GO:0046872]; myosin heavy chain binding [GO:0032036]
Q3V3R4	-0.0776676	0.00375622	0.0409011	ITA1_MOUSE	Itga1	Integrin alpha-1 (CD49 antigen-like family member A) (Laminin and collagen receptor) (VLA-1) (CD antigen CD49a)	Itga1	activation of MAPK activity [GO:0000187]; cell adhesion [GO:0007155]; cell chemotaxis [GO:0060326]; cell-matrix adhesion [GO:0007160]; cellular extravasation [GO:0045123]; integrin-mediated signaling pathway [GO:0007229]; negative regulation of cell population proliferation [GO:0008285]; negative regulation of epidermal growth factor receptor signaling pathway [GO:0042059]; neuron projection morp…	acrosomal vesicle [GO:0001669]; basal part of cell [GO:0045178]; cell surface [GO:0009986]; external side of plasma membrane [GO:0009897]; focal adhesion [GO:0005925]; integrin alpha1-beta1 complex [GO:0034665]; membrane [GO:0016020]; membrane raft [GO:0045121]; neuron projection [GO:0043005]; perikaryon [GO:0043204]; plasma membrane [GO:0005886]	collagen binding [GO:0005518]; collagen binding involved in cell-matrix adhesion [GO:0098639]; metal ion binding [GO:0046872]; protein phosphatase binding [GO:0019903]; signaling receptor binding [GO:0005102]
Q4FZG9	-0.195526	8.5124e-06	0.000318133	NUA4L_MOUSE	Ndufa4l2	NADH dehydrogenase [ubiquinone] 1 alpha subcomplex subunit 4-like 2	Ndufa4l2	electron transport chain [GO:0022900]; proton transmembrane transport [GO:1902600]	mitochondrial respiratory chain complex IV [GO:0005751]
Q4KML4	-0.371378	1.56517e-11	3.00105e-09	ABRAL_MOUSE	Abracl	Costars family protein ABRACL (ABRA C-terminal-like protein)	Abracl	regulation of actin filament-based process [GO:0032970]
Q4VAE3	-0.0816636	0.00241016	0.0299232	TMM65_MOUSE	Tmem65	Transmembrane protein 65	Tmem65	cardiac ventricle development [GO:0003231]; regulation of cardiac conduction [GO:1903779]	integral component of membrane [GO:0016021]; intercalated disc [GO:0014704]; mitochondrial inner membrane [GO:0005743]; mitochondrion [GO:0005739]; plasma membrane [GO:0005886]
Q5DTX6	0.421082	2.6058e-07	1.71516e-05	JCAD_MOUSE	Jcad Gm328 Kiaa1462	Junctional protein associated with coronary artery disease (JCAD)	Jcad	cell adhesion [GO:0007155]; positive regulation of blood vessel endothelial cell proliferation involved in sprouting angiogenesis [GO:1903589]; positive regulation of cell migration involved in sprouting angiogenesis [GO:0090050]; positive regulation of MAPK cascade [GO:0043410]; positive regulation of sprouting angiogenesis [GO:1903672]; positive regulation of vascular endothelial growth factor …	adherens junction [GO:0005912]; cell-cell junction [GO:0005911]; cell junction [GO:0030054]; perinuclear region of cytoplasm [GO:0048471]; ruffle membrane [GO:0032587]
Q5FW53	-0.319141	0.00431189	0.0452749	MBPHL_MOUSE	Mybphl	Myosin-binding protein H-like	Mybphl	in utero embryonic development [GO:0001701]	myofilament [GO:0036379]; sarcomere [GO:0030017]
Q5M8N0	-0.153342	0.00116589	0.0176686	CNRP1_MOUSE	Cnrip1	CB1 cannabinoid receptor-interacting protein 1 (CRIP-1)	Cnrip1	negative regulation of signaling receptor activity [GO:2000272]; regulation of signaling receptor activity [GO:0010469]	cytoplasm [GO:0005737]; myelin sheath [GO:0043209]; plasma membrane [GO:0005886]	protein C-terminus binding [GO:0008022]; type 1 cannabinoid receptor binding [GO:0031718]
Q5M8N4	0.119433	6.8883e-07	3.70456e-05	D39U1_MOUSE	Sdr39u1	Epimerase family protein SDR39U1 (EC 1.1.1.-) (Short-chain dehydrogenase/reductase family 39U member 1)	Sdr39u1			oxidoreductase activity [GO:0016491]
Q5SUC9	0.111046	6.55907e-06	0.000255978	SCO1_MOUSE	Sco1	Protein SCO1 homolog, mitochondrial	Sco1	cellular copper ion homeostasis [GO:0006878]; cyclooxygenase pathway [GO:0019371]; mitochondrial cytochrome c oxidase assembly [GO:0033617]; negative regulation of cellular response to insulin stimulus [GO:1900077]; negative regulation of proteasomal protein catabolic process [GO:1901799]; negative regulation of protein kinase B signaling [GO:0051898]; posttranscriptional regulation of gene expre…	integral component of mitochondrial inner membrane [GO:0031305]; mitochondrion [GO:0005739]; myofibril [GO:0030016]	metal ion binding [GO:0046872]
Q60590	0.223956	3.5215e-05	0.00107102	A1AG1_MOUSE	Orm1 Agp1 Orm-1	Alpha-1-acid glycoprotein 1 (AGP 1) (Orosomucoid-1) (OMD 1)	Orm1	acute-phase response [GO:0006953]; regulation of immune system process [GO:0002682]	extracellular space [GO:0005615]
Q60715	-0.231931	0.0037301	0.0408182	P4HA1_MOUSE	P4ha1	Prolyl 4-hydroxylase subunit alpha-1 (4-PH alpha-1) (EC 1.14.11.2) (Procollagen-proline,2-oxoglutarate-4-dioxygenase subunit alpha-1)	P4ha1	collagen fibril organization [GO:0030199]; peptidyl-proline hydroxylation to 4-hydroxy-L-proline [GO:0018401]	endoplasmic reticulum [GO:0005783]; endoplasmic reticulum lumen [GO:0005788]; intracellular membrane-bounded organelle [GO:0043231]; mitochondrion [GO:0005739]; procollagen-proline 4-dioxygenase complex [GO:0016222]	identical protein binding [GO:0042802]; iron ion binding [GO:0005506]; L-ascorbic acid binding [GO:0031418]; procollagen-proline 4-dioxygenase activity [GO:0004656]
Q60759	0.109228	5.14871e-07	2.87415e-05	GCDH_MOUSE	Gcdh	Glutaryl-CoA dehydrogenase, mitochondrial (GCD) (EC 1.3.8.6)	Gcdh	acyl-CoA metabolic process [GO:0006637]; fatty acid beta-oxidation using acyl-CoA dehydrogenase [GO:0033539]; fatty acid oxidation [GO:0019395]; fatty-acyl-CoA biosynthetic process [GO:0046949]; tryptophan metabolic process [GO:0006568]	mitochondrial inner membrane [GO:0005743]; mitochondrial matrix [GO:0005759]; mitochondrion [GO:0005739]	fatty-acyl-CoA binding [GO:0000062]; flavin adenine dinucleotide binding [GO:0050660]; glutaryl-CoA dehydrogenase activity [GO:0004361]
Q61147	0.0963218	0.000541931	0.00948379	CERU_MOUSE	Cp	Ceruloplasmin (EC 1.16.3.1) (Ferroxidase)	Cp	copper ion transport [GO:0006825]; iron ion homeostasis [GO:0055072]; iron ion transport [GO:0006826]; response to copper ion [GO:0046688]	anchored component of plasma membrane [GO:0046658]; extracellular space [GO:0005615]; plasma membrane [GO:0005886]	chaperone binding [GO:0051087]; copper ion binding [GO:0005507]; ferroxidase activity [GO:0004322]; oxidoreductase activity [GO:0016491]
Q61160	-0.1939	0.000669688	0.0111868	FADD_MOUSE	Fadd Mort1	FAS-associated death domain protein (FAS-associating death domain-containing protein) (Mediator of receptor induced toxicity)	Fadd	activation of cysteine-type endopeptidase activity [GO:0097202]; apoptotic process [GO:0006915]; apoptotic signaling pathway [GO:0097190]; behavioral response to cocaine [GO:0048148]; cardiac muscle tissue development [GO:0048738]; cellular response to mechanical stimulus [GO:0071260]; death-inducing signaling complex assembly [GO:0071550]; defense response to virus [GO:0051607]; extrinsic apopto…	CD95 death-inducing signaling complex [GO:0031265]; cell body [GO:0044297]; cytoplasm [GO:0005737]; cytosol [GO:0005829]; death-inducing signaling complex [GO:0031264]; membrane raft [GO:0045121]; neuron projection [GO:0043005]; nucleus [GO:0005634]; plasma membrane [GO:0005886]; protein-containing complex [GO:0032991]; ripoptosome [GO:0097342]	caspase binding [GO:0089720]; death effector domain binding [GO:0035877]; death receptor binding [GO:0005123]; identical protein binding [GO:0042802]; protease binding [GO:0002020]; protein-containing complex binding [GO:0044877]; receptor serine/threonine kinase binding [GO:0033612]; tumor necrosis factor receptor binding [GO:0005164]; tumor necrosis factor receptor superfamily binding [GO:00328…
Q61166	-0.159337	3.31873e-07	2.0908e-05	MARE1_MOUSE	Mapre1	Microtubule-associated protein RP/EB family member 1 (APC-binding protein EB1) (End-binding protein 1) (EB1)	Mapre1	cell division [GO:0051301]; cell migration [GO:0016477]; microtubule bundle formation [GO:0001578]; microtubule polymerization [GO:0046785]; negative regulation of microtubule polymerization [GO:0031115]; non-motile cilium assembly [GO:1905515]; positive regulation of microtubule plus-end binding [GO:1903033]; positive regulation of microtubule polymerization [GO:0031116]; protein localization to…	cell projection [GO:0042995]; cell projection membrane [GO:0031253]; centrosome [GO:0005813]; ciliary basal body [GO:0036064]; cortical microtubule cytoskeleton [GO:0030981]; cytoplasmic microtubule [GO:0005881]; focal adhesion [GO:0005925]; Golgi apparatus [GO:0005794]; microtubule [GO:0005874]; microtubule cytoskeleton [GO:0015630]; microtubule organizing center [GO:0005815]; microtubule plus-e…	identical protein binding [GO:0042802]; microtubule plus-end binding [GO:0051010]; protein kinase binding [GO:0019901]
Q61171	0.0666938	0.00364992	0.04014	PRDX2_MOUSE	Prdx2 Tdpx1 Tpx	Peroxiredoxin-2 (EC 1.11.1.24) (Thiol-specific antioxidant protein) (TSA) (Thioredoxin peroxidase 1) (Thioredoxin-dependent peroxide reductase 1) (Thioredoxin-dependent peroxiredoxin 2)	Prdx2	cell redox homeostasis [GO:0045454]; cellular response to oxidative stress [GO:0034599]; defense response to tumor cell [GO:0002357]; homeostasis of number of cells [GO:0048872]; hydrogen peroxide catabolic process [GO:0042744]; hydrogen peroxide metabolic process [GO:0042743]; leukocyte activation [GO:0045321]; negative regulation of extrinsic apoptotic signaling pathway [GO:2001237]; negative r…	cytosol [GO:0005829]; mitochondrion [GO:0005739]; myelin sheath [GO:0043209]	antioxidant activity [GO:0016209]; peroxidase activity [GO:0004601]; selenium binding [GO:0008430]; thioredoxin peroxidase activity [GO:0008379]
Q61176	0.179596	1.25161e-05	0.000427877	ARGI1_MOUSE	Arg1	Arginase-1 (EC 3.5.3.1) (Liver-type arginase) (Type I arginase)	Arg1	adaptive immune response [GO:0002250]; aging [GO:0007568]; arginine catabolic process to ornithine [GO:0019547]; arginine metabolic process [GO:0006525]; cellular response to dexamethasone stimulus [GO:0071549]; cellular response to glucagon stimulus [GO:0071377]; cellular response to hydrogen peroxide [GO:0070301]; cellular response to interleukin-4 [GO:0071353]; cellular response to lipopolysac…	cytoplasm [GO:0005737]; cytosol [GO:0005829]; extracellular space [GO:0005615]; mitochondrial outer membrane [GO:0005741]; neuronal cell body [GO:0043025]; neuron projection [GO:0043005]	arginase activity [GO:0004053]; identical protein binding [GO:0042802]; manganese ion binding [GO:0030145]
Q61554	0.121791	0.004213	0.0446618	FBN1_MOUSE	Fbn1 Fbn-1	Fibrillin-1 [Cleaved into: Asprosin]	Fbn1	activation of protein kinase A activity [GO:0034199]; anatomical structure morphogenesis [GO:0009653]; camera-type eye development [GO:0043010]; cell adhesion mediated by integrin [GO:0033627]; cellular response to insulin-like growth factor stimulus [GO:1990314]; cellular response to transforming growth factor beta stimulus [GO:0071560]; embryonic eye morphogenesis [GO:0048048]; glucose homeosta…	basement membrane [GO:0005604]; collagen-containing extracellular matrix [GO:0062023]; extracellular matrix [GO:0031012]; extracellular region [GO:0005576]; extracellular space [GO:0005615]; microfibril [GO:0001527]	calcium ion binding [GO:0005509]; extracellular matrix structural constituent [GO:0005201]; heparin binding [GO:0008201]; hormone activity [GO:0005179]; identical protein binding [GO:0042802]; integrin binding [GO:0005178]; protein-containing complex binding [GO:0044877]
Q61578	0.0916645	0.000282721	0.00571927	ADRO_MOUSE	Fdxr	NADPH:adrenodoxin oxidoreductase, mitochondrial (AR) (Adrenodoxin reductase) (EC 1.18.1.6) (Ferredoxin--NADP(+) reductase) (Ferredoxin reductase)	Fdxr	cholesterol metabolic process [GO:0008203]; NADPH oxidation [GO:0070995]; ubiquinone biosynthetic process [GO:0006744]	mitochondrial inner membrane [GO:0005743]; mitochondrion [GO:0005739]	NADPH-adrenodoxin reductase activity [GO:0015039]; NADPH binding [GO:0070402]; oxidoreductase activity [GO:0016491]
Q61703	0.164219	0.000374341	0.00723336	ITIH2_MOUSE	Itih2	Inter-alpha-trypsin inhibitor heavy chain H2 (ITI heavy chain H2) (ITI-HC2) (Inter-alpha-inhibitor heavy chain 2)	Itih2	hyaluronan metabolic process [GO:0030212]	collagen-containing extracellular matrix [GO:0062023]; extracellular region [GO:0005576]	serine-type endopeptidase inhibitor activity [GO:0004867]
Q61838	0.1545	0.000932675	0.0145855	PZP_MOUSE	Pzp A2m	Pregnancy zone protein (Alpha-2-macroglobulin) (Alpha-2-M) [Cleaved into: Alpha-2-macroglobulin 165 kDa subunit; Alpha-2-macroglobulin 35 kDa subunit]	Pzp	embryo implantation [GO:0007566]	collagen-containing extracellular matrix [GO:0062023]; extracellular region [GO:0005576]; extracellular space [GO:0005615]	brain-derived neurotrophic factor binding [GO:0048403]; endopeptidase inhibitor activity [GO:0004866]; nerve growth factor binding [GO:0048406]; protease binding [GO:0002020]; protein-containing complex binding [GO:0044877]; serine-type endopeptidase inhibitor activity [GO:0004867]
Q61884	0.170495	0.00196498	0.0260227	MNS1_MOUSE	Mns1	Meiosis-specific nuclear structural protein 1	Mns1	cilium organization [GO:0044782]; left/right axis specification [GO:0070986]; meiotic cell cycle [GO:0051321]; positive regulation of cilium assembly [GO:0045724]; spermatogenesis [GO:0007283]; sperm axoneme assembly [GO:0007288]	axoneme [GO:0005930]; intermediate filament [GO:0005882]; motile cilium [GO:0031514]; nuclear envelope [GO:0005635]; sperm flagellum [GO:0036126]	identical protein binding [GO:0042802]
Q62048	-0.221399	8.41512e-06	0.000317185	PEA15_MOUSE	Pea15 Pea15a	Astrocytic phosphoprotein PEA-15 (15 kDa phosphoprotein enriched in astrocytes)	Pea15	apoptotic process [GO:0006915]; carbohydrate transport [GO:0008643]; intracellular signal transduction [GO:0035556]; MAPK cascade [GO:0000165]; negative regulation of extrinsic apoptotic signaling pathway via death domain receptors [GO:1902042]; negative regulation of glucose import [GO:0046325]; positive regulation of extrinsic apoptotic signaling pathway via death domain receptors [GO:1902043];…	cytosol [GO:0005829]; microtubule associated complex [GO:0005875]; nucleoplasm [GO:0005654]	protein kinase C binding [GO:0005080]
Q62446	0.0951772	0.000756914	0.0123813	FKBP3_MOUSE	Fkbp3 Fkbp25	Peptidyl-prolyl cis-trans isomerase FKBP3 (PPIase FKBP3) (EC 5.2.1.8) (25 kDa FK506-binding protein) (25 kDa FKBP) (FKBP-25) (FK506-binding protein 3) (FKBP-3) (Immunophilin FKBP25) (Rapamycin-selective 25 kDa immunophilin) (Rotamase)	Fkbp3		nucleus [GO:0005634]	peptidyl-prolyl cis-trans isomerase activity [GO:0003755]
Q64133	-0.101685	0.00240695	0.0299232	AOFA_MOUSE	Maoa	Amine oxidase [flavin-containing] A (EC 1.4.3.4) (Monoamine oxidase type A) (MAO-A)	Maoa	dopamine catabolic process [GO:0042420]; neurotransmitter catabolic process [GO:0042135]; phenylethylamine metabolic process [GO:0042443]; positive regulation of signal transduction [GO:0009967]; serotonin metabolic process [GO:0042428]	cytosol [GO:0005829]; integral component of membrane [GO:0016021]; mitochondrial outer membrane [GO:0005741]; mitochondrion [GO:0005739]	flavin adenine dinucleotide binding [GO:0050660]; monoamine oxidase activity [GO:0097621]; primary amine oxidase activity [GO:0008131]; serotonin binding [GO:0051378]
Q64310	0.106602	0.00265925	0.0320052	SURF4_MOUSE	Surf4 Surf-4	Surfeit locus protein 4	Surf4	Golgi organization [GO:0007030]; positive regulation of organelle organization [GO:0010638]	endoplasmic reticulum-Golgi intermediate compartment [GO:0005793]; endoplasmic reticulum-Golgi intermediate compartment membrane [GO:0033116]; endoplasmic reticulum membrane [GO:0005789]; Golgi membrane [GO:0000139]; integral component of membrane [GO:0016021]
Q64433	0.1069	6.17039e-07	3.35943e-05	CH10_MOUSE	Hspe1	10 kDa heat shock protein, mitochondrial (Hsp10) (10 kDa chaperonin) (Chaperonin 10) (CPN10)	Hspe1	chaperone cofactor-dependent protein refolding [GO:0051085]	mitochondrial matrix [GO:0005759]; mitochondrion [GO:0005739]	ATP binding [GO:0005524]; chaperone binding [GO:0051087]; metal ion binding [GO:0046872]; unfolded protein binding [GO:0051082]
Q64471	-0.214158	3.77233e-06	0.000161514	GSTT1_MOUSE	Gstt1	Glutathione S-transferase theta-1 (EC 2.5.1.18) (GST class-theta-1)	Gstt1	aging [GO:0007568]; dichloromethane metabolic process [GO:0018900]; DNA modification [GO:0006304]; glutathione metabolic process [GO:0006749]; response to drug [GO:0042493]; response to salicylic acid [GO:0009751]; response to selenium ion [GO:0010269]; response to vitamin E [GO:0033197]	cytoplasm [GO:0005737]; cytosol [GO:0005829]; nucleus [GO:0005634]	alkylhalidase activity [GO:0047651]; glutathione peroxidase activity [GO:0004602]; glutathione transferase activity [GO:0004364]
Q64726	0.148815	0.00332159	0.0373006	ZA2G_MOUSE	Azgp1	Zinc-alpha-2-glycoprotein (Zn-alpha-2-GP) (Zn-alpha-2-glycoprotein)	Azgp1	antigen processing and presentation of endogenous peptide antigen via MHC class Ib [GO:0002476]; cell adhesion [GO:0007155]; detection of chemical stimulus involved in sensory perception of bitter taste [GO:0001580]; regulation of multicellular organism growth [GO:0040014]	external side of plasma membrane [GO:0009897]; extracellular space [GO:0005615]
Q6GSS7	-0.158161	1.62693e-06	7.79864e-05	H2A2A_MOUSE	Hist2h2aa1; Hist2h2aa2	Histone H2A type 2-A (H2a-614) (H2a-615) (Histone H2A.2)	Hist2h2aa1; Hist2h2aa2	chromatin silencing [GO:0006342]; nucleosome assembly [GO:0006334]	nucleosome [GO:0000786]; nucleus [GO:0005634]	DNA binding [GO:0003677]; protein heterodimerization activity [GO:0046982]
Q6IR34	-0.199074	0.000147222	0.00331905	GPSM1_MOUSE	Gpsm1 Ags3 C10a	G-protein-signaling modulator 1 (Activator of G-protein signaling 3)	Gpsm1	cell differentiation [GO:0030154]; negative regulation of GTPase activity [GO:0034260]; negative regulation of guanyl-nucleotide exchange factor activity [GO:1905098]; nervous system development [GO:0007399]; positive regulation of macroautophagy [GO:0016239]; regulation of G protein-coupled receptor signaling pathway [GO:0008277]	cytosol [GO:0005829]; endoplasmic reticulum membrane [GO:0005789]; Golgi membrane [GO:0000139]; nucleoplasm [GO:0005654]; plasma membrane [GO:0005886]; protein-containing complex [GO:0032991]	GDP-dissociation inhibitor activity [GO:0005092]; G-protein alpha-subunit binding [GO:0001965]
Q6P069	-0.105764	0.000893656	0.0142275	SORCN_MOUSE	Sri	Sorcin	Sri	calcium ion transport [GO:0006816]; cytoplasmic sequestering of transcription factor [GO:0042994]; heart development [GO:0007507]; negative regulation of cardiac muscle contraction [GO:0055118]; negative regulation of heart rate [GO:0010459]; negative regulation of ryanodine-sensitive calcium-release channel activity [GO:0060315]; negative regulation of transcription regulatory region DNA binding…	axon [GO:0030424]; axon terminus [GO:0043679]; chromaffin granule membrane [GO:0042584]; cytosol [GO:0005829]; dendritic spine neck [GO:0044326]; endoplasmic reticulum membrane [GO:0005789]; extracellular exosome [GO:0070062]; membrane [GO:0016020]; mitochondrion [GO:0005739]; nucleoplasm [GO:0005654]; plasma membrane [GO:0005886]; sarcoplasmic reticulum membrane [GO:0033017]; smooth endoplasmic …	calcium ion binding [GO:0005509]; DNA-binding transcription factor binding [GO:0140297]; identical protein binding [GO:0042802]; protease binding [GO:0002020]; protein heterodimerization activity [GO:0046982]
Q6P9N1	-0.130637	0.00374307	0.0408587	HYCCI_MOUSE	Fam126a Drctnnb1a	Hyccin (Down-regulated by CTNNB1 protein A) (Protein FAM126A)	Fam126a	myelination [GO:0042552]; phosphatidylinositol phosphate biosynthetic process [GO:0046854]; protein localization to plasma membrane [GO:0072659]	cytoplasm [GO:0005737]; cytosol [GO:0005829]; neuron projection [GO:0043005]; plasma membrane [GO:0005886]
Q6PE15	0.161619	4.31717e-07	2.5728e-05	ABHDA_MOUSE	Abhd10	Palmitoyl-protein thioesterase ABHD10, mitochondrial (EC 3.1.2.22) (Acyl-protein thioesterase ABHD10) (Alpha/beta hydrolase domain-containing protein 10) (Abhydrolase domain-containing protein 10) (Mycophenolic acid acyl-glucuronide esterase, mitochondrial) (EC 3.1.1.93)	Abhd10	glucuronoside catabolic process [GO:0019391]; protein depalmitoylation [GO:0002084]	cytosol [GO:0005829]; mitochondrion [GO:0005739]	hydrolase activity, hydrolyzing O-glycosyl compounds [GO:0004553]; mycophenolic acid acyl-glucuronide esterase activity [GO:0102390]; palmitoyl-(protein) hydrolase activity [GO:0008474]
Q6PGB6	-0.136759	0.0019526	0.0259366	NAA50_MOUSE	Naa50 Mak3 Nat13	N-alpha-acetyltransferase 50 (EC 2.3.1.258) (N-acetyltransferase NAT13) (N-epsilon-acetyltransferase 50) (EC 2.3.1.-) (NatE catalytic subunit)	Naa50	establishment of mitotic sister chromatid cohesion [GO:0034087]; histone acetylation [GO:0016573]; mitotic sister chromatid cohesion [GO:0007064]; mitotic sister chromatid cohesion, centromeric [GO:0071962]; N-terminal protein amino acid acetylation [GO:0006474]	cytoplasm [GO:0005737]; cytosol [GO:0005829]; NatA complex [GO:0031415]; nucleus [GO:0005634]	H4 histone acetyltransferase activity [GO:0010485]; N-acetyltransferase activity [GO:0008080]; peptide alpha-N-acetyltransferase activity [GO:0004596]; peptidyl-lysine acetyltransferase activity [GO:0052858]
Q6Q477	-0.337391	4.94353e-06	0.000201861	AT2B4_MOUSE	Atp2b4	Plasma membrane calcium-transporting ATPase 4 (PMCA4) (EC 7.2.2.10)	Atp2b4	calcium ion export [GO:1901660]; calcium ion transmembrane transport [GO:0070588]; calcium ion transport [GO:0006816]; cellular calcium ion homeostasis [GO:0006874]; cellular response to acetylcholine [GO:1905145]; cellular response to epinephrine stimulus [GO:0071872]; flagellated sperm motility [GO:0030317]; hippocampus development [GO:0021766]; negative regulation of adenylate cyclase-activati…	basolateral plasma membrane [GO:0016323]; glutamatergic synapse [GO:0098978]; integral component of plasma membrane [GO:0005887]; integral component of presynaptic active zone membrane [GO:0099059]; intracellular membrane-bounded organelle [GO:0043231]; membrane [GO:0016020]; neuron projection [GO:0043005]; plasma membrane [GO:0005886]; sarcolemma [GO:0042383]; sperm flagellum [GO:0036126]; sperm…	ATPase-coupled cation transmembrane transporter activity [GO:0019829]; ATP binding [GO:0005524]; calcium-dependent protein binding [GO:0048306]; calcium ion transmembrane transporter activity [GO:0015085]; calmodulin binding [GO:0005516]; metal ion binding [GO:0046872]; nitric-oxide synthase binding [GO:0050998]; nitric-oxide synthase inhibitor activity [GO:0036487]; PDZ domain binding [GO:003016…
Q6QD59	-0.123309	0.0017368	0.023496	SEC20_MOUSE	Bnip1 Sec20 Sec20l	Vesicle transport protein SEC20	Bnip1	apoptotic process [GO:0006915]; endoplasmic reticulum membrane fusion [GO:0016320]; endoplasmic reticulum organization [GO:0007029]; protein transport [GO:0015031]; response to activity [GO:0014823]; response to oxygen-glucose deprivation [GO:0090649]; response to starvation [GO:0042594]; retrograde vesicle-mediated transport, Golgi to endoplasmic reticulum [GO:0006890]	COPI-coated vesicle [GO:0030137]; cytoplasm [GO:0005737]; endoplasmic reticulum [GO:0005783]; endoplasmic reticulum membrane [GO:0005789]; integral component of membrane [GO:0016021]; intracellular membrane-bounded organelle [GO:0043231]; mitochondrial membrane [GO:0031966]; nuclear envelope [GO:0005635]; SNARE complex [GO:0031201]	SNAP receptor activity [GO:0005484]
Q6W8Q3	-0.352217	2.44937e-05	0.000776148	PC4L1_MOUSE	Pcp4l1	Purkinje cell protein 4-like protein 1 (PCP4-like protein 1)	Pcp4l1
Q71FD7	0.138577	0.000464135	0.00845799	FBLI1_MOUSE	Fblim1 Cal	Filamin-binding LIM protein 1 (FBLP-1) (CSX-associated LIM)	Fblim1	cell-cell adhesion [GO:0098609]; regulation of cell shape [GO:0008360]; regulation of integrin activation [GO:0033623]	cell junction [GO:0030054]; cell periphery [GO:0071944]; cytoplasm [GO:0005737]; fibrillar center [GO:0001650]; focal adhesion [GO:0005925]; stress fiber [GO:0001725]	filamin binding [GO:0031005]; metal ion binding [GO:0046872]
Q76MZ3	-0.0804256	0.000258327	0.00529871	2AAA_MOUSE	Ppp2r1a	Serine/threonine-protein phosphatase 2A 65 kDa regulatory subunit A alpha isoform (PP2A subunit A isoform PR65-alpha) (PP2A subunit A isoform R1-alpha)	Ppp2r1a	chromosome segregation [GO:0007059]; female meiotic nuclear division [GO:0007143]; meiotic sister chromatid cohesion, centromeric [GO:0051754]; meiotic spindle elongation [GO:0051232]; mitotic sister chromatid separation [GO:0051306]; peptidyl-serine dephosphorylation [GO:0070262]; positive regulation of extrinsic apoptotic signaling pathway in absence of ligand [GO:2001241]; protein-containing c…	chromosome, centromeric region [GO:0000775]; cytoplasm [GO:0005737]; cytosol [GO:0005829]; dendrite [GO:0030425]; glutamatergic synapse [GO:0098978]; lateral plasma membrane [GO:0016328]; nucleus [GO:0005634]; protein phosphatase type 2A complex [GO:0000159]; synapse [GO:0045202]	protein antigen binding [GO:1990405]; protein heterodimerization activity [GO:0046982]; protein phosphatase regulator activity [GO:0019888]; protein serine/threonine phosphatase activity [GO:0004722]
Q78IK4	0.0795945	0.00212185	0.0273938	MIC27_MOUSE	Apool Fam121a Mic27	MICOS complex subunit Mic27 (Apolipoprotein O-like) (Protein FAM121A)	Apool	cristae formation [GO:0042407]	MICOS complex [GO:0061617]; mitochondrial inner membrane [GO:0005743]; mitochondrion [GO:0005739]
Q791T5	-0.100982	0.000113343	0.00267295	MTCH1_MOUSE	Mtch1	Mitochondrial carrier homolog 1 (Mitochondrial carrier-like protein 1)	Mtch1	activation of cysteine-type endopeptidase activity involved in apoptotic process [GO:0006919]; apoptotic process [GO:0006915]; positive regulation of apoptotic process [GO:0043065]	integral component of membrane [GO:0016021]; membrane [GO:0016020]; mitochondrial outer membrane [GO:0005741]; mitochondrion [GO:0005739]
Q7TQ95	-0.103601	0.00239611	0.0299232	LNP_MOUSE	Lnpk Kiaa1715 Lnp Uln	Endoplasmic reticulum junction formation protein lunapark (ER junction formation factor lunapark) (Protein ulnaless)	Lnpk	blood coagulation [GO:0007596]; embryonic digit morphogenesis [GO:0042733]; embryonic forelimb morphogenesis [GO:0035115]; endoplasmic reticulum organization [GO:0007029]; endoplasmic reticulum tubular network maintenance [GO:0071788]; endoplasmic reticulum tubular network organization [GO:0071786]; positive regulation of endoplasmic reticulum tubular network organization [GO:1903373]; regulation…	endoplasmic reticulum [GO:0005783]; endoplasmic reticulum membrane [GO:0005789]; endoplasmic reticulum tubular network [GO:0071782]; endoplasmic reticulum tubular network membrane [GO:0098826]; integral component of endoplasmic reticulum membrane [GO:0030176]; nucleoplasm [GO:0005654]	identical protein binding [GO:0042802]; metal ion binding [GO:0046872]
Q7TQI3	-0.187879	2.69873e-06	0.000121443	OTUB1_MOUSE	Otub1	Ubiquitin thioesterase OTUB1 (EC 3.4.19.12) (Deubiquitinating enzyme OTUB1) (OTU domain-containing ubiquitin aldehyde-binding protein 1) (Otubain-1) (Ubiquitin-specific-processing protease OTUB1)	Otub1	adaptive immune response [GO:0002250]; cellular response to DNA damage stimulus [GO:0006974]; cellular response to interleukin-1 [GO:0071347]; DNA repair [GO:0006281]; negative regulation of double-strand break repair [GO:2000780]; negative regulation of histone H2A K63-linked ubiquitination [GO:1901315]; protein deubiquitination [GO:0016579]; protein K48-linked deubiquitination [GO:0071108]	cytoplasm [GO:0005737]; nucleus [GO:0005634]	deubiquitinase activity [GO:0101005]; NEDD8-specific protease activity [GO:0019784]; thiol-dependent deubiquitinase [GO:0004843]; ubiquitin binding [GO:0043130]; ubiquitin protein ligase binding [GO:0031625]
Q80VJ2	-0.275666	4.29795e-06	0.00017714	SRA1_MOUSE	Sra1	Steroid receptor RNA activator 1 (Steroid receptor RNA activator protein) (SRAP)	Sra1	apoptotic process [GO:0006915]; cell differentiation [GO:0030154]; cellular response to estrogen stimulus [GO:0071391]; negative regulation of myoblast differentiation [GO:0045662]; positive regulation of transcription by RNA polymerase II [GO:0045944]; regulation of apoptotic process [GO:0042981]; regulation of mitotic cell cycle [GO:0007346]; regulation of transcription by RNA polymerase II [GO…	cell leading edge [GO:0031252]; cytoplasm [GO:0005737]; cytosol [GO:0005829]; intercellular bridge [GO:0045171]; microtubule cytoskeleton [GO:0015630]; nucleoplasm [GO:0005654]; nucleus [GO:0005634]; plasma membrane [GO:0005886]; ribonucleoprotein complex [GO:1990904]; SCAR complex [GO:0031209]; steroid hormone aporeceptor complex [GO:0005831]; transcription regulator complex [GO:0005667]	DNA binding [GO:0003677]; nuclear receptor binding [GO:0016922]; nuclear receptor coactivator activity [GO:0030374]; steroid receptor RNA activator RNA binding [GO:0002153]; transcription coactivator activity [GO:0003713]; transcription coregulator activity [GO:0003712]
Q80W21	-0.114278	0.000987081	0.0152738	GSTM7_MOUSE	Gstm7	Glutathione S-transferase Mu 7 (EC 2.5.1.18) (GST class-mu 7) (GSTM-7)	Gstm7	cellular detoxification of nitrogen compound [GO:0070458]; cellular response to caffeine [GO:0071313]; glutathione metabolic process [GO:0006749]; hepoxilin biosynthetic process [GO:0051122]; linoleic acid metabolic process [GO:0043651]; negative regulation of ryanodine-sensitive calcium-release channel activity [GO:0060315]; nitrobenzene metabolic process [GO:0018916]; positive regulation of rya…	cytoplasm [GO:0005737]; cytosol [GO:0005829]; intercellular bridge [GO:0045171]; sarcoplasmic reticulum [GO:0016529]	enzyme binding [GO:0019899]; fatty acid binding [GO:0005504]; glutathione binding [GO:0043295]; glutathione peroxidase activity [GO:0004602]; glutathione transferase activity [GO:0004364]; protein homodimerization activity [GO:0042803]; signaling receptor binding [GO:0005102]
Q80Y14	-0.13586	0.000123665	0.00287033	GLRX5_MOUSE	Glrx5	Glutaredoxin-related protein 5, mitochondrial (Monothiol glutaredoxin-5)	Glrx5	[2Fe-2S] cluster assembly [GO:0044571]; hemopoiesis [GO:0030097]; protein maturation by [2Fe-2S] cluster transfer [GO:0106034]; protein maturation by [4Fe-4S] cluster transfer [GO:0106035]	dendrite [GO:0030425]; mitochondrial matrix [GO:0005759]; mitochondrion [GO:0005739]; neuronal cell body [GO:0043025]; nucleus [GO:0005634]	2 iron, 2 sulfur cluster binding [GO:0051537]; glutathione oxidoreductase activity [GO:0097573]; metal ion binding [GO:0046872]
Q80Z25	0.133763	0.00399155	0.0427251	OFD1_MOUSE	Ofd1	Oral-facial-digital syndrome 1 protein homolog	Ofd1	axoneme assembly [GO:0035082]; cilium assembly [GO:0060271]; embryonic body morphogenesis [GO:0010172]; epithelial cilium movement involved in determination of left/right asymmetry [GO:0060287]; negative regulation of fibroblast growth factor receptor signaling pathway involved in neural plate anterior/posterior pattern formation [GO:2000314]	centriolar satellite [GO:0034451]; centriole [GO:0005814]; centrosome [GO:0005813]; ciliary basal body [GO:0036064]; cilium [GO:0005929]; cytoplasm [GO:0005737]; extracellular region [GO:0005576]; microtubule cytoskeleton [GO:0015630]; motile cilium [GO:0031514]; nucleus [GO:0005634]	alpha-tubulin binding [GO:0043014]; gamma-tubulin binding [GO:0043015]; identical protein binding [GO:0042802]
Q80ZS3	-0.193152	5.13482e-07	2.87415e-05	RT26_MOUSE	Mrps26	28S ribosomal protein S26, mitochondrial (MRP-S26) (S26mt)	Mrps26		mitochondrial small ribosomal subunit [GO:0005763]; mitochondrion [GO:0005739]; nucleoplasm [GO:0005654]
Q8BFP9	0.0897112	0.0015502	0.0217719	PDK1_MOUSE	Pdk1	[Pyruvate dehydrogenase (acetyl-transferring)] kinase isozyme 1, mitochondrial (EC 2.7.11.2) (Pyruvate dehydrogenase kinase isoform 1) (PDH kinase 1)	Pdk1	cell population proliferation [GO:0008283]; cell surface receptor signaling pathway [GO:0007166]; glucose metabolic process [GO:0006006]; hypoxia-inducible factor-1alpha signaling pathway [GO:0097411]; intracellular signal transduction [GO:0035556]; intrinsic apoptotic signaling pathway in response to oxidative stress [GO:0008631]; peptidyl-serine phosphorylation [GO:0018105]; protein phosphoryla…	mitochondrial pyruvate dehydrogenase complex [GO:0005967]; mitochondrion [GO:0005739]; plasma membrane [GO:0005886]; pyruvate dehydrogenase complex [GO:0045254]	ATP binding [GO:0005524]; identical protein binding [GO:0042802]; protein-containing complex binding [GO:0044877]; protein kinase activity [GO:0004672]; protein serine/threonine kinase activity [GO:0004674]; pyruvate dehydrogenase (acetyl-transferring) kinase activity [GO:0004740]
Q8BGD8	-0.23454	0.000172984	0.00377654	COA6_MOUSE	Coa6	Cytochrome c oxidase assembly factor 6 homolog	Coa6	mitochondrial ATP synthesis coupled electron transport [GO:0042775]; respiratory chain complex IV assembly [GO:0008535]	mitochondrial intermembrane space [GO:0005758]; mitochondrion [GO:0005739]; respiratory chain complex IV [GO:0045277]	copper ion binding [GO:0005507]
Q8BH95	0.0754446	5.18299e-05	0.00143302	ECHM_MOUSE	Echs1	Enoyl-CoA hydratase, mitochondrial (EC 4.2.1.17) (Enoyl-CoA hydratase 1) (Short-chain enoyl-CoA hydratase) (SCEH)	Echs1	fatty acid beta-oxidation [GO:0006635]	mitochondrial matrix [GO:0005759]; mitochondrion [GO:0005739]	3-hydroxypropionyl-CoA dehydratase activity [GO:0043956]; crotonyl-CoA hydratase activity [GO:0120092]; enoyl-CoA hydratase activity [GO:0004300]
Q8BHE8	-0.0961106	0.000140903	0.0032196	MAIP1_MOUSE	Maip1	m-AAA protease-interacting protein 1, mitochondrial (Matrix AAA peptidase-interacting protein 1)	Maip1	calcium import into the mitochondrion [GO:0036444]; inner mitochondrial membrane organization [GO:0007007]; mitochondrial calcium ion homeostasis [GO:0051560]; protein insertion into mitochondrial inner membrane from matrix [GO:0032979]; protein insertion into mitochondrial membrane [GO:0051204]	mitochondrial inner membrane [GO:0005743]; mitochondrial matrix [GO:0005759]	ribosome binding [GO:0043022]
Q8BJU0	-0.157802	0.00106843	0.0163604	SGTA_MOUSE	Sgta Sgt	Small glutamine-rich tetratricopeptide repeat-containing protein alpha (Alpha-SGT)	Sgta	chaperone-mediated protein folding [GO:0061077]; negative regulation of ER-associated ubiquitin-dependent protein catabolic process [GO:1903070]; negative regulation of ubiquitin-dependent protein catabolic process [GO:2000059]; positive regulation of chaperone-mediated protein folding [GO:1903646]; positive regulation of ER-associated ubiquitin-dependent protein catabolic process [GO:1903071]; p…	cytoplasm [GO:0005737]; cytosol [GO:0005829]; extrinsic component of synaptic vesicle membrane [GO:0098850]; membrane [GO:0016020]; nucleus [GO:0005634]; presynapse [GO:0098793]; TRC complex [GO:0072380]	BAT3 complex binding [GO:1904288]; identical protein binding [GO:0042802]; molecular adaptor activity [GO:0060090]; protein heterodimerization activity [GO:0046982]; protein homodimerization activity [GO:0042803]; protein self-association [GO:0043621]
Q8BK30	-0.144725	0.00125611	0.0185887	NDUV3_MOUSE	Ndufv3	NADH dehydrogenase [ubiquinone] flavoprotein 3, mitochondrial (Complex I-9kD) (CI-9kD) (NADH-ubiquinone oxidoreductase 9 kDa subunit)	Ndufv3	mitochondrial ATP synthesis coupled electron transport [GO:0042775]	mitochondrial respiratory chain complex I [GO:0005747]; mitochondrion [GO:0005739]
Q8BKZ9	0.113166	2.72986e-07	1.7704e-05	ODPX_MOUSE	Pdhx	Pyruvate dehydrogenase protein X component, mitochondrial (Dihydrolipoamide dehydrogenase-binding protein of pyruvate dehydrogenase complex) (Lipoyl-containing pyruvate dehydrogenase complex component X)	Pdhx	mitochondrial acetyl-CoA biosynthetic process from pyruvate [GO:0061732]	mitochondrial matrix [GO:0005759]; mitochondrion [GO:0005739]; pyruvate dehydrogenase complex [GO:0045254]	acyltransferase activity [GO:0016746]; pyruvate dehydrogenase (NAD+) activity [GO:0034604]
Q8BRF7	-0.139819	0.00287438	0.0335528	SCFD1_MOUSE	Scfd1 Stxbp1l2	Sec1 family domain-containing protein 1 (Syntaxin-binding protein 1-like 2)	Scfd1	cell morphogenesis [GO:0000902]; endoplasmic reticulum to Golgi vesicle-mediated transport [GO:0006888]; intracellular protein transport [GO:0006886]; negative regulation of autophagosome assembly [GO:1902902]; post-Golgi vesicle-mediated transport [GO:0006892]; regulation of ER to Golgi vesicle-mediated transport [GO:0060628]; regulation of protein transport [GO:0051223]; response to hypoxia [GO…	cis-Golgi network [GO:0005801]; cytosol [GO:0005829]; endoplasmic reticulum membrane [GO:0005789]; Golgi-associated vesicle [GO:0005798]; Golgi cisterna membrane [GO:0032580]; Golgi membrane [GO:0000139]; plasma membrane [GO:0005886]	protein-containing complex binding [GO:0044877]; protein N-terminus binding [GO:0047485]; syntaxin binding [GO:0019905]
Q8BXC6	-0.239299	0.000122915	0.00286802	COMD2_MOUSE	Commd2	COMM domain-containing protein 2	Commd2		cytoplasm [GO:0005737]
Q8C0L6	-0.1281	0.00316416	0.0363384	PAOX_MOUSE	Paox Pao	Peroxisomal N(1)-acetyl-spermine/spermidine oxidase (EC 1.5.3.13) (Polyamine oxidase)	Paox	polyamine catabolic process [GO:0006598]; positive regulation of spermidine biosynthetic process [GO:1901307]; putrescine biosynthetic process [GO:0009446]; putrescine catabolic process [GO:0009447]; spermidine catabolic process [GO:0046203]; spermine catabolic process [GO:0046208]	peroxisomal matrix [GO:0005782]	N(1),N(12)-diacetylspermine:oxygen oxidoreductase (3-acetamidopropanal-forming) activity [GO:0052899]; N1-acetylspermidine:oxygen oxidoreductase (3-acetamidopropanal-forming) activity [GO:0052904]; N1-acetylspermine:oxygen oxidoreductase (3-acetamidopropanal-forming) activity [GO:0052903]; oxidoreductase activity [GO:0016491]; polyamine oxidase activity [GO:0046592]; spermidine:oxygen oxidoreduct…
Q8C129	-0.0979995	0.00320467	0.0365682	LCAP_MOUSE	Lnpep	Leucyl-cystinyl aminopeptidase (Cystinyl aminopeptidase) (EC 3.4.11.3) (Oxytocinase) (OTase)	Lnpep	negative regulation of cold-induced thermogenesis [GO:0120163]; peptide catabolic process [GO:0043171]; protein catabolic process [GO:0030163]; proteolysis [GO:0006508]; regulation of blood pressure [GO:0008217]; signal transduction [GO:0007165]; SMAD protein signal transduction [GO:0060395]	cytoplasm [GO:0005737]; cytoplasmic vesicle membrane [GO:0030659]; endomembrane system [GO:0012505]; integral component of plasma membrane [GO:0005887]; membrane [GO:0016020]; perinuclear region of cytoplasm [GO:0048471]; plasma membrane [GO:0005886]	aminopeptidase activity [GO:0004177]; metalloaminopeptidase activity [GO:0070006]; peptide binding [GO:0042277]; zinc ion binding [GO:0008270]
Q8C1Q6	-0.211808	0.00233318	0.0296522	SMIM4_MOUSE	Smim4	Small integral membrane protein 4 (Small nucleolar RNA host gene 8)	Smim4		integral component of membrane [GO:0016021]; mitochondrion [GO:0005739]
Q8C6I2	-0.332673	8.87288e-09	9.78235e-07	SDHF2_MOUSE	Sdhaf2 Pgl2 Sdh5	Succinate dehydrogenase assembly factor 2, mitochondrial (SDH assembly factor 2) (SDHAF2)	Sdhaf2	mitochondrial electron transport, succinate to ubiquinone [GO:0006121]; mitochondrial respiratory chain complex II assembly [GO:0034553]; negative regulation of canonical Wnt signaling pathway [GO:0090090]; negative regulation of epithelial to mesenchymal transition [GO:0010719]; protein dephosphorylation [GO:0006470]; protein-FAD linkage [GO:0018293]; tricarboxylic acid cycle [GO:0006099]	cytosol [GO:0005829]; mitochondrial matrix [GO:0005759]; mitochondrion [GO:0005739]; nucleolus [GO:0005730]
Q8CAQ8	0.0738502	1.28637e-05	0.000436375	MIC60_MOUSE	Immt Mic60	MICOS complex subunit Mic60 (Mitochondrial inner membrane protein) (Mitofilin)	Immt	cristae formation [GO:0042407]; mitochondrial calcium ion homeostasis [GO:0051560]	MICOS complex [GO:0061617]; mitochondrial inner membrane [GO:0005743]; mitochondrial intermembrane space [GO:0005758]; mitochondrion [GO:0005739]; myelin sheath [GO:0043209]
Q8CCM6	0.102005	7.04582e-05	0.00183858	TIM21_MOUSE	Timm21 Tim21	Mitochondrial import inner membrane translocase subunit Tim21 (TIM21-like protein, mitochondrial)	Timm21	mitochondrial cytochrome c oxidase assembly [GO:0033617]; mitochondrial respiratory chain complex I assembly [GO:0032981]; protein import into mitochondrial matrix [GO:0030150]	integral component of membrane [GO:0016021]; mitochondrion [GO:0005739]; TIM23 mitochondrial import inner membrane translocase complex [GO:0005744]
Q8CGK3	0.0770558	5.20673e-05	0.00143302	LONM_MOUSE	Lonp1 Prss15	Lon protease homolog, mitochondrial (EC 3.4.21.53) (Lon protease-like protein) (LONP) (Mitochondrial ATP-dependent protease Lon) (Serine protease 15)	Lonp1	aging [GO:0007568]; cellular protein-containing complex assembly [GO:0034622]; cellular response to oxidative stress [GO:0034599]; chaperone-mediated protein complex assembly [GO:0051131]; mitochondrion organization [GO:0007005]; oxidation-dependent protein catabolic process [GO:0070407]; protein quality control for misfolded or incompletely synthesized proteins [GO:0006515]; proteolysis [GO:0006…	cytosol [GO:0005829]; mitochondrial matrix [GO:0005759]; mitochondrial nucleoid [GO:0042645]; mitochondrion [GO:0005739]; nucleoplasm [GO:0005654]	ADP binding [GO:0043531]; ATP binding [GO:0005524]; ATP-dependent peptidase activity [GO:0004176]; DNA polymerase binding [GO:0070182]; G-quadruplex DNA binding [GO:0051880]; identical protein binding [GO:0042802]; mitochondrial promoter sequence-specific DNA binding [GO:0001018]; sequence-specific DNA binding [GO:0043565]; serine-type endopeptidase activity [GO:0004252]; single-stranded DNA bind…
Q8CHT0	0.0977662	0.000162509	0.00361733	AL4A1_MOUSE	Aldh4a1	Delta-1-pyrroline-5-carboxylate dehydrogenase, mitochondrial (P5C dehydrogenase) (EC 1.2.1.88) (Aldehyde dehydrogenase family 4 member A1) (L-glutamate gamma-semialdehyde dehydrogenase)	Aldh4a1	proline catabolic process to glutamate [GO:0010133]	cytosol [GO:0005829]; mitochondrial matrix [GO:0005759]; mitochondrion [GO:0005739]	1-pyrroline-5-carboxylate dehydrogenase activity [GO:0003842]; aldehyde dehydrogenase (NAD+) activity [GO:0004029]; identical protein binding [GO:0042802]
Q8JZL3	-0.156323	9.60383e-05	0.00235046	THTPA_MOUSE	Thtpa	Thiamine-triphosphatase (ThTPase) (EC 3.6.1.28)	Thtpa	dephosphorylation [GO:0016311]; thiamine diphosphate metabolic process [GO:0042357]; thiamine metabolic process [GO:0006772]	cytoplasm [GO:0005737]	magnesium ion binding [GO:0000287]; thiamin-triphosphatase activity [GO:0050333]
Q8JZN5	0.104379	7.79358e-08	6.24904e-06	ACAD9_MOUSE	Acad9	Complex I assembly factor ACAD9, mitochondrial (Acyl-CoA dehydrogenase family member 9) (ACAD-9) (EC 1.3.8.-)	Acad9	long-chain fatty acid metabolic process [GO:0001676]; medium-chain fatty acid metabolic process [GO:0051791]; mitochondrial respiratory chain complex I assembly [GO:0032981]	dendrite [GO:0030425]; mitochondrial inner membrane [GO:0005743]; mitochondrial membrane [GO:0031966]; mitochondrion [GO:0005739]; nucleus [GO:0005634]	fatty-acyl-CoA binding [GO:0000062]; flavin adenine dinucleotide binding [GO:0050660]; long-chain-acyl-CoA dehydrogenase activity [GO:0004466]; medium-chain-acyl-CoA dehydrogenase activity [GO:0070991]; very-long-chain-acyl-CoA dehydrogenase activity [GO:0017099]
Q8JZQ2	0.0917132	4.27874e-05	0.0012414	AFG32_MOUSE	Afg3l2	AFG3-like protein 2 (EC 3.4.24.-)	Afg3l2	axonogenesis [GO:0007409]; calcium import into the mitochondrion [GO:0036444]; cristae formation [GO:0042407]; membrane protein proteolysis [GO:0033619]; mitochondrial calcium ion homeostasis [GO:0051560]; mitochondrial fusion [GO:0008053]; mitochondrial protein processing [GO:0034982]; mitochondrion organization [GO:0007005]; muscle cell development [GO:0055001]; myelination [GO:0042552]; nerve …	m-AAA complex [GO:0005745]; mitochondrial inner membrane [GO:0005743]; mitochondrion [GO:0005739]	ATP binding [GO:0005524]; ATP-dependent peptidase activity [GO:0004176]; metalloendopeptidase activity [GO:0004222]; metallopeptidase activity [GO:0008237]; zinc ion binding [GO:0008270]
Q8JZU0	0.18668	4.60679e-05	0.0013107	NUD13_MOUSE	Nudt13	NAD(P)H pyrophosphatase NUDT13, mitochondrial (EC 3.6.1.22) (Nucleoside diphosphate-linked moiety X motif 13) (Nudix motif 13)	Nudt13	NADH metabolic process [GO:0006734]; NADP catabolic process [GO:0006742]	mitochondrion [GO:0005739]	metal ion binding [GO:0046872]; NAD+ diphosphatase activity [GO:0000210]; NADH pyrophosphatase activity [GO:0035529]
Q8K0E8	0.171742	0.00258389	0.0316527	FIBB_MOUSE	Fgb	Fibrinogen beta chain [Cleaved into: Fibrinopeptide B; Fibrinogen beta chain]	Fgb	adaptive immune response [GO:0002250]; blood coagulation, fibrin clot formation [GO:0072378]; cell adhesion [GO:0007155]; cell-matrix adhesion [GO:0007160]; cellular protein-containing complex assembly [GO:0034622]; cellular response to interleukin-1 [GO:0071347]; cellular response to leptin stimulus [GO:0044320]; fibrinolysis [GO:0042730]; induction of bacterial agglutination [GO:0043152]; innat…	blood microparticle [GO:0072562]; cell cortex [GO:0005938]; cell surface [GO:0009986]; collagen-containing extracellular matrix [GO:0062023]; cytoplasm [GO:0005737]; endoplasmic reticulum [GO:0005783]; external side of plasma membrane [GO:0009897]; extracellular space [GO:0005615]; fibrinogen complex [GO:0005577]; platelet alpha granule [GO:0031091]; synapse [GO:0045202]	cell adhesion molecule binding [GO:0050839]; chaperone binding [GO:0051087]; signaling receptor binding [GO:0005102]; structural molecule activity [GO:0005198]
Q8K199	-0.181658	0.000680967	0.0112897	COXM2_MOUSE	Cmc2	COX assembly mitochondrial protein 2 homolog	Cmc2		mitochondrion [GO:0005739]
Q8K215	-0.260937	9.64981e-06	0.000357611	LYRM4_MOUSE	Lyrm4 Isd11	LYR motif-containing protein 4	Lyrm4	iron-sulfur cluster assembly [GO:0016226]	L-cysteine desulfurase complex [GO:1990221]; mitochondrion [GO:0005739]; nuclear body [GO:0016604]
Q8K2C9	-0.0954096	0.00238975	0.0299232	HACD3_MOUSE	Hacd3 Ptplad1	Very-long-chain (3R)-3-hydroxyacyl-CoA dehydratase 3 (EC 4.2.1.134) (3-hydroxyacyl-CoA dehydratase 3) (HACD3) (Butyrate-induced protein 1) (B-ind1) (Protein-tyrosine phosphatase-like A domain-containing protein 1)	Hacd3	fatty acid elongation [GO:0030497]; I-kappaB kinase/NF-kappaB signaling [GO:0007249]; JNK cascade [GO:0007254]; positive regulation by virus of viral protein levels in host cell [GO:0046726]; positive regulation of viral genome replication [GO:0045070]; Rho protein signal transduction [GO:0007266]; sphingolipid biosynthetic process [GO:0030148]; very long-chain fatty acid biosynthetic process [GO…	endoplasmic reticulum [GO:0005783]; integral component of endoplasmic reticulum membrane [GO:0030176]; nuclear membrane [GO:0031965]	3-hydroxyacyl-CoA dehydratase activity [GO:0018812]; 3-hydroxy-arachidoyl-CoA dehydratase activity [GO:0102343]; 3-hydroxy-behenoyl-CoA dehydratase activity [GO:0102344]; 3-hydroxy-lignoceroyl-CoA dehydratase activity [GO:0102345]; enzyme binding [GO:0019899]; very-long-chain 3-hydroxyacyl-CoA dehydratase activity [GO:0102158]
Q8K353	-0.22439	0.00174759	0.0235336	CYTM1_MOUSE	Cystm1	Cysteine-rich and transmembrane domain-containing protein 1	Cystm1		integral component of membrane [GO:0016021]
Q8K3A0	-0.151636	3.90547e-06	0.000165607	HSC20_MOUSE	Hscb Hsc20	Iron-sulfur cluster co-chaperone protein HscB [Cleaved into: Iron-sulfur cluster co-chaperone protein HscB, mitochondrial (C-HSC20); Iron-sulfur cluster co-chaperone protein HscB, cytoplasmic]	Hscb	[2Fe-2S] cluster assembly [GO:0044571]; iron-sulfur cluster assembly [GO:0016226]; protein complex oligomerization [GO:0051259]; protein maturation by iron-sulfur cluster transfer [GO:0097428]	cytoplasm [GO:0005737]; cytosol [GO:0005829]; mitochondrion [GO:0005739]; nucleoplasm [GO:0005654]	ATPase activator activity [GO:0001671]; chaperone binding [GO:0051087]; identical protein binding [GO:0042802]; metal ion binding [GO:0046872]
Q8K3C3	-0.250186	6.22973e-08	5.28329e-06	LZIC_MOUSE	Lzic	Protein LZIC (Leucine zipper and CTNNBIP1 domain-containing protein) (Leucine zipper and ICAT homologous domain-containing protein)	Lzic	response to ionizing radiation [GO:0010212]		beta-catenin binding [GO:0008013]
Q8K3J1	-0.0856964	0.000498232	0.00885968	NDUS8_MOUSE	Ndufs8	NADH dehydrogenase [ubiquinone] iron-sulfur protein 8, mitochondrial (EC 7.1.1.2) (Complex I-23kD) (CI-23kD) (NADH-ubiquinone oxidoreductase 23 kDa subunit)	Ndufs8	aerobic respiration [GO:0009060]; mitochondrial electron transport, NADH to ubiquinone [GO:0006120]; mitochondrial respiratory chain complex I assembly [GO:0032981]; response to oxidative stress [GO:0006979]	mitochondrial respiratory chain complex I [GO:0005747]; mitochondrion [GO:0005739]	4 iron, 4 sulfur cluster binding [GO:0051539]; metal ion binding [GO:0046872]; NADH dehydrogenase (ubiquinone) activity [GO:0008137]
Q8K5B2	-0.392791	6.15892e-10	7.98848e-08	MCFD2_MOUSE	Mcfd2 Sdnsf	Multiple coagulation factor deficiency protein 2 homolog (Neural stem cell-derived neuronal survival protein)	Mcfd2	carboxylic acid metabolic process [GO:0019752]; negative regulation of cell death [GO:0060548]; protein transport [GO:0015031]; vesicle-mediated transport [GO:0016192]	endoplasmic reticulum [GO:0005783]; endoplasmic reticulum-Golgi intermediate compartment [GO:0005793]; extracellular region [GO:0005576]; Golgi apparatus [GO:0005794]	calcium ion binding [GO:0005509]
Q8QZS1	0.0680262	0.0020641	0.0268515	HIBCH_MOUSE	Hibch	3-hydroxyisobutyryl-CoA hydrolase, mitochondrial (EC 3.1.2.4) (3-hydroxyisobutyryl-coenzyme A hydrolase) (HIB-CoA hydrolase) (HIBYL-CoA-H)	Hibch	branched-chain amino acid catabolic process [GO:0009083]; valine catabolic process [GO:0006574]	mitochondrion [GO:0005739]	3-hydroxyisobutyryl-CoA hydrolase activity [GO:0003860]
Q8QZT1	0.130876	0.000837218	0.0134749	THIL_MOUSE	Acat1	Acetyl-CoA acetyltransferase, mitochondrial (EC 2.3.1.9) (Acetoacetyl-CoA thiolase)	Acat1	acetyl-CoA biosynthetic process [GO:0006085]; acetyl-CoA catabolic process [GO:0046356]; adipose tissue development [GO:0060612]; brain development [GO:0007420]; coenzyme A biosynthetic process [GO:0015937]; coenzyme A metabolic process [GO:0015936]; fatty acid beta-oxidation [GO:0006635]; isoleucine catabolic process [GO:0006550]; ketone body catabolic process [GO:0046952]; liver development [GO…	mitochondrial inner membrane [GO:0005743]; mitochondrial matrix [GO:0005759]; mitochondrion [GO:0005739]	acetyl-CoA C-acetyltransferase activity [GO:0003985]; C-acetyltransferase activity [GO:0016453]; coenzyme A binding [GO:0120225]; enzyme binding [GO:0019899]; identical protein binding [GO:0042802]; potassium ion binding [GO:0030955]
Q8R104	0.125987	1.83803e-05	0.000604905	SIR3_MOUSE	Sirt3 Sir2l3	NAD-dependent protein deacetylase sirtuin-3 (EC 2.3.1.286) (Regulatory protein SIR2 homolog 3) (SIR2-like protein 3) (mSIR2L3)	Sirt3	aerobic respiration [GO:0009060]; negative regulation of ERK1 and ERK2 cascade [GO:0070373]; negative regulation of peptidyl-lysine acetylation [GO:2000757]; negative regulation of reactive oxygen species metabolic process [GO:2000378]; peptidyl-lysine deacetylation [GO:0034983]; positive regulation of catalase activity [GO:1902553]; positive regulation of ceramide biosynthetic process [GO:200030…	membrane [GO:0016020]; mitochondrial inner membrane [GO:0005743]; mitochondrial matrix [GO:0005759]; mitochondrion [GO:0005739]; nucleus [GO:0005634]; protein-containing complex [GO:0032991]	enzyme binding [GO:0019899]; NAD+ binding [GO:0070403]; NAD-dependent histone deacetylase activity [GO:0017136]; NAD-dependent protein deacetylase activity [GO:0034979]; sequence-specific DNA binding [GO:0043565]; transferase activity [GO:0016740]; zinc ion binding [GO:0008270]
Q8R164	0.12049	1.21064e-05	0.000417104	BPHL_MOUSE	Bphl	Valacyclovir hydrolase (VACVase) (Valacyclovirase) (EC 3.1.-.-) (Biphenyl hydrolase-like protein)	Bphl		mitochondrion [GO:0005739]	alpha-amino-acid esterase activity [GO:0047658]
Q8R1A4	-0.300597	2.70148e-05	0.000838981	DOCK7_MOUSE	Dock7 Gm430 Kiaa1771 Mnlt	Dedicator of cytokinesis protein 7 (Protein moonlight)	Dock7	activation of GTPase activity [GO:0090630]; axonogenesis [GO:0007409]; establishment of neuroblast polarity [GO:0045200]; hematopoietic progenitor cell differentiation [GO:0002244]; interkinetic nuclear migration [GO:0022027]; microtubule cytoskeleton organization [GO:0000226]; negative regulation of cold-induced thermogenesis [GO:0120163]; neuron projection development [GO:0031175]; pigmentation…	axon [GO:0030424]	guanyl-nucleotide exchange factor activity [GO:0005085]; small GTPase binding [GO:0031267]
Q8R1F0	-0.313257	7.87732e-06	0.000304728	L10K_MOUSE	D8Ertd738e	Leydig cell tumor 10 kDa protein homolog	D8Ertd738e
Q8R1G2	-0.0920261	0.0032242	0.0366462	CMBL_MOUSE	Cmbl	Carboxymethylenebutenolidase homolog (EC 3.1.-.-)	Cmbl		cytosol [GO:0005829]	hydrolase activity [GO:0016787]
Q8R1I1	-0.331382	1.79209e-11	3.29297e-09	QCR9_MOUSE	Uqcr10	Cytochrome b-c1 complex subunit 9 (Complex III subunit 9) (Complex III subunit X) (Cytochrome c1 non-heme 7 kDa protein) (Ubiquinol-cytochrome c reductase complex 7.2 kDa protein)	Uqcr10	aerobic respiration [GO:0009060]; mitochondrial electron transport, ubiquinol to cytochrome c [GO:0006122]	mitochondrial inner membrane [GO:0005743]; mitochondrial respiratory chain complex III [GO:0005750]; mitochondrion [GO:0005739]
Q8R1R3	0.167651	0.00136422	0.0196609	STAR7_MOUSE	Stard7	StAR-related lipid transfer protein 7, mitochondrial (START domain-containing protein 7) (StARD7)	Stard7	establishment of skin barrier [GO:0061436]; inflammatory response [GO:0006954]; mucociliary clearance [GO:0120197]; myeloid dendritic cell activation [GO:0001773]; type 2 immune response [GO:0042092]	cytoplasm [GO:0005737]; extracellular region [GO:0005576]; mitochondrion [GO:0005739]	lipid binding [GO:0008289]
Q8R2U6	-0.207681	0.000105902	0.00253818	NUDT4_MOUSE	Nudt4 Dipp2	Diphosphoinositol polyphosphate phosphohydrolase 2 (DIPP-2) (EC 3.6.1.52) (Diadenosine 5',5'''-P1,P6-hexaphosphate hydrolase 2) (EC 3.6.1.-) (Nucleoside diphosphate-linked moiety X motif 4) (Nudix motif 4)	Nudt4	adenosine 5'-(hexahydrogen pentaphosphate) catabolic process [GO:1901911]; diadenosine hexaphosphate catabolic process [GO:1901909]; diadenosine pentaphosphate catabolic process [GO:1901907]; diphosphoinositol polyphosphate metabolic process [GO:0071543]	cytoplasm [GO:0005737]; cytosol [GO:0005829]; nucleus [GO:0005634]	bis(5'-adenosyl)-hexaphosphatase activity [GO:0034431]; bis(5'-adenosyl)-pentaphosphatase activity [GO:0034432]; diphosphoinositol-polyphosphate diphosphatase activity [GO:0008486]; endopolyphosphatase activity [GO:0000298]; inositol diphosphate pentakisphosphate diphosphatase activity [GO:0052842]; inositol diphosphate tetrakisphosphate diphosphatase activity [GO:0052840]; metal ion binding [GO:…
Q8R326	-0.313016	0.00202827	0.026621	PSPC1_MOUSE	Pspc1 Psp1	Paraspeckle component 1 (Paraspeckle protein 1) (mPSP1)	Pspc1	activation of innate immune response [GO:0002218]; innate immune response [GO:0045087]; mRNA splicing, via spliceosome [GO:0000398]; negative regulation of transcription, DNA-templated [GO:0045892]; regulation of circadian rhythm [GO:0042752]; regulation of transcription, DNA-templated [GO:0006355]; rhythmic process [GO:0048511]	cytoplasm [GO:0005737]; fibrillar center [GO:0001650]; nuclear matrix [GO:0016363]; nuclear speck [GO:0016607]; nucleoplasm [GO:0005654]; nucleus [GO:0005634]; paraspeckles [GO:0042382]	nucleic acid binding [GO:0003676]; RNA binding [GO:0003723]; transcription cis-regulatory region binding [GO:0000976]
Q8R4N0	0.0667409	0.00121995	0.0182373	CLYBL_MOUSE	Clybl Clb	Citramalyl-CoA lyase, mitochondrial (EC 4.1.3.25) ((3S)-malyl-CoA thioesterase) (EC 3.1.2.30) (Beta-methylmalate synthase) (EC 2.3.3.-) (Citrate lyase subunit beta-like protein, mitochondrial) (Citrate lyase beta-like) (Malate synthase) (EC 2.3.3.9)	Clybl	positive regulation of cobalamin metabolic process [GO:0106121]; protein homotrimerization [GO:0070207]; regulation of cobalamin metabolic process [GO:0106064]	mitochondrion [GO:0005739]	(S)-citramalyl-CoA lyase activity [GO:0047777]; hydrolase activity [GO:0016787]; magnesium ion binding [GO:0000287]; malate synthase activity [GO:0004474]
Q8R4S0	-0.29464	0.000343376	0.00676021	PP14C_MOUSE	Ppp1r14c Kepi	Protein phosphatase 1 regulatory subunit 14C (Kinase-enhanced PP1 inhibitor) (PKC-potentiated PP1 inhibitory protein)	Ppp1r14c	regulation of phosphorylation [GO:0042325]; signal transduction [GO:0007165]	cytoplasm [GO:0005737]; endomembrane system [GO:0012505]; membrane [GO:0016020]	protein serine/threonine phosphatase inhibitor activity [GO:0004865]
Q8VCI0	-0.112825	0.00139334	0.0200151	PLBL1_MOUSE	Plbd1	Phospholipase B-like 1 (EC 3.1.1.-) (LAMA-like protein 1) (Lamina ancestor homolog 1) (Phospholipase B domain-containing protein 1) [Cleaved into: Phospholipase B-like 1 chain A; Phospholipase B-like 1 chain B; Phospholipase B-like 1 chain C]	Plbd1	phospholipid catabolic process [GO:0009395]	extracellular region [GO:0005576]; extracellular space [GO:0005615]; lysosome [GO:0005764]	phospholipase activity [GO:0004620]
Q8VCI5	-0.264266	1.22219e-08	1.2833e-06	PEX19_MOUSE	Pex19 Pxf	Peroxisomal biogenesis factor 19 (Peroxin-19) (Peroxisomal farnesylated protein) (PxF)	Pex19	chaperone-mediated protein folding [GO:0061077]; establishment of protein localization to peroxisome [GO:0072663]; negative regulation of lipid binding [GO:1900131]; peroxisome fission [GO:0016559]; peroxisome membrane biogenesis [GO:0016557]; peroxisome organization [GO:0007031]; protein import into peroxisome membrane [GO:0045046]; protein stabilization [GO:0050821]; protein targeting to peroxi…	brush border membrane [GO:0031526]; cytoplasm [GO:0005737]; cytosol [GO:0005829]; integral component of membrane [GO:0016021]; nucleoplasm [GO:0005654]; nucleus [GO:0005634]; peroxisomal membrane [GO:0005778]; peroxisome [GO:0005777]; protein-containing complex [GO:0032991]	ATPase binding [GO:0051117]; peroxisome membrane class-1 targeting sequence binding [GO:0036105]; peroxisome membrane targeting sequence binding [GO:0033328]; protein carrier activity [GO:0140597]; protein N-terminus binding [GO:0047485]
Q8VCM7	0.228439	0.000704736	0.01164	FIBG_MOUSE	Fgg	Fibrinogen gamma chain	Fgg	adaptive immune response [GO:0002250]; blood coagulation, fibrin clot formation [GO:0072378]; cell-matrix adhesion [GO:0007160]; cellular protein-containing complex assembly [GO:0034622]; fibrinolysis [GO:0042730]; innate immune response [GO:0045087]; negative regulation of endothelial cell apoptotic process [GO:2000352]; negative regulation of extrinsic apoptotic signaling pathway via death doma…	blood microparticle [GO:0072562]; cell cortex [GO:0005938]; cell surface [GO:0009986]; collagen-containing extracellular matrix [GO:0062023]; cytoplasm [GO:0005737]; external side of plasma membrane [GO:0009897]; extracellular space [GO:0005615]; fibrinogen complex [GO:0005577]; platelet alpha granule [GO:0031091]; synapse [GO:0045202]	cell adhesion molecule binding [GO:0050839]; identical protein binding [GO:0042802]; metal ion binding [GO:0046872]; signaling receptor binding [GO:0005102]; structural molecule activity [GO:0005198]
Q8VD75	-0.11392	0.00239976	0.0299232	HIP1_MOUSE	Hip1 Kiaa4113	Huntingtin-interacting protein 1 (HIP-1) (Huntingtin-interacting protein I) (HIP-I)	Hip1	actin filament organization [GO:0007015]; activation of cysteine-type endopeptidase activity involved in apoptotic process [GO:0006919]; apoptotic process [GO:0006915]; apoptotic signaling pathway [GO:0097190]; cell differentiation [GO:0030154]; clathrin coat assembly [GO:0048268]; clathrin-dependent endocytosis [GO:0072583]; endocytosis [GO:0006897]; positive regulation of epidermal growth facto…	clathrin-coated vesicle [GO:0030136]; clathrin-coated vesicle membrane [GO:0030665]; cytoplasm [GO:0005737]; extrinsic component of cytoplasmic side of plasma membrane [GO:0031234]; extrinsic component of postsynaptic membrane [GO:0098890]; extrinsic component of presynaptic membrane [GO:0098888]; glutamatergic synapse [GO:0098978]; Golgi apparatus [GO:0005794]; intracellular membrane-bounded org…	actin filament binding [GO:0051015]; AP-2 adaptor complex binding [GO:0035612]; clathrin adaptor activity [GO:0035615]; clathrin binding [GO:0030276]; clathrin light chain binding [GO:0032051]; phosphatidylinositol-3,4-bisphosphate binding [GO:0043325]; phosphatidylinositol-3,5-bisphosphate binding [GO:0080025]; phosphatidylinositol-3-phosphate binding [GO:0032266]; phosphatidylinositol binding […
Q8VDC1	-0.0800598	0.00206254	0.0268515	FYCO1_MOUSE	Fyco1	FYVE and coiled-coil domain-containing protein 1	Fyco1	plus-end-directed vesicle transport along microtubule [GO:0072383]; positive regulation of autophagosome maturation [GO:1901098]	autophagosome [GO:0005776]; Golgi apparatus [GO:0005794]; intracellular membrane-bounded organelle [GO:0043231]; late endosome [GO:0005770]; lysosome [GO:0005764]	metal ion binding [GO:0046872]
Q8VE22	-0.106365	0.000107167	0.00255463	RT23_MOUSE	Mrps23	28S ribosomal protein S23, mitochondrial (MRP-S23) (S23mt)	Mrps23	translation [GO:0006412]	mitochondrial small ribosomal subunit [GO:0005763]; mitochondrion [GO:0005739]; nuclear membrane [GO:0031965]	structural constituent of ribosome [GO:0003735]
Q91V16	-0.39462	4.65577e-13	1.14066e-10	ETFR1_MOUSE	Etfrf1 Lyrm5	Electron transfer flavoprotein regulatory factor 1 (Growth hormone-inducible soluble protein) (LYR motif-containing protein 5)	Etfrf1	respiratory electron transport chain [GO:0022904]	mitochondrion [GO:0005739]
Q91V79	-0.183385	0.00118658	0.0178112	FITM1_MOUSE	Fitm1 Fit1	Fat storage-inducing transmembrane protein 1 (Fat-inducing protein 1)	Fitm1	lipid droplet formation [GO:0140042]; lipid droplet organization [GO:0034389]; lipid storage [GO:0019915]; phospholipid biosynthetic process [GO:0008654]; positive regulation of sequestering of triglyceride [GO:0010890]	endoplasmic reticulum membrane [GO:0005789]; integral component of endoplasmic reticulum membrane [GO:0030176]	diacylglycerol binding [GO:0019992]; triglyceride binding [GO:0017129]
Q91VC7	-0.426736	3.63211e-05	0.0010971	PP14A_MOUSE	Ppp1r14a Cpi17	Protein phosphatase 1 regulatory subunit 14A (17 kDa PKC-potentiated inhibitory protein of PP1) (Protein kinase C-potentiated inhibitor protein of 17 kDa) (CPI-17)	Ppp1r14a	cellular response to drug [GO:0035690]; regulation of phosphorylation [GO:0042325]	cytoplasm [GO:0005737]	protein serine/threonine phosphatase inhibitor activity [GO:0004865]
Q91VC9	0.130561	8.13753e-05	0.00207436	GHITM_MOUSE	Ghitm Mics1	Growth hormone-inducible transmembrane protein (Mitochondrial morphology and cristae structure 1) (MICS1)	Ghitm	apoptotic process [GO:0006915]; inner mitochondrial membrane organization [GO:0007007]; negative regulation of release of cytochrome c from mitochondria [GO:0090201]	integral component of mitochondrial inner membrane [GO:0031305]; mitochondrion [GO:0005739]
Q91VI7	-0.117745	0.00093185	0.0145855	RINI_MOUSE	Rnh1 Rnh	Ribonuclease inhibitor (Ribonuclease/angiogenin inhibitor 1)	Rnh1	regulation of angiogenesis [GO:0045765]	angiogenin-PRI complex [GO:0032311]; cytosol [GO:0005829]; nucleoplasm [GO:0005654]	ribonuclease inhibitor activity [GO:0008428]
Q91VJ2	-0.234032	0.000195721	0.00414967	CAVN3_MOUSE	Cavin3 Prkcdbp Srbc	Caveolae-associated protein 3 (Cavin-3) (Protein kinase C delta-binding protein) (Serum deprivation response factor-related gene product that binds to C-kinase)	Cavin3	circadian regulation of gene expression [GO:0032922]; cortical actin cytoskeleton organization [GO:0030866]; negative regulation of fermentation [GO:1901003]; negative regulation of protein kinase B signaling [GO:0051898]; positive regulation of ERK1 and ERK2 cascade [GO:0070374]	caveola [GO:0005901]; cytoplasm [GO:0005737]; cytosol [GO:0005829]; protein-containing complex [GO:0032991]	protein kinase C binding [GO:0005080]
Q91VM9	0.095769	6.3654e-05	0.0017013	IPYR2_MOUSE	Ppa2	Inorganic pyrophosphatase 2, mitochondrial (EC 3.6.1.1) (Pyrophosphate phospho-hydrolase 2) (PPase 2)	Ppa2	diphosphate metabolic process [GO:0071344]; phosphate-containing compound metabolic process [GO:0006796]; regulation of mitochondrial membrane potential [GO:0051881]	cytosol [GO:0005829]; mitochondrion [GO:0005739]	inorganic diphosphatase activity [GO:0004427]; magnesium ion binding [GO:0000287]; protein serine/threonine phosphatase activity [GO:0004722]
Q91VN4	-0.177818	0.000169555	0.00373869	MIC25_MOUSE	Chchd6 Mic25	MICOS complex subunit Mic25 (Coiled-coil-helix-coiled-coil-helix domain-containing protein 6)	Chchd6	cellular response to DNA damage stimulus [GO:0006974]; cristae formation [GO:0042407]	cytosol [GO:0005829]; MICOS complex [GO:0061617]; mitochondrial inner membrane [GO:0005743]; mitochondrion [GO:0005739]
Q91VT4	0.0775284	0.00243479	0.0299232	CBR4_MOUSE	Cbr4	3-oxoacyl-[acyl-carrier-protein] reductase (EC 1.1.1.100) (3-ketoacyl-[acyl-carrier-protein] reductase beta subunit) (KAR beta subunit) (Carbonyl reductase family member 4) (CBR4) (Quinone reductase CBR4) (EC 1.6.5.10)	Cbr4	daunorubicin metabolic process [GO:0044597]; doxorubicin metabolic process [GO:0044598]; fatty acid biosynthetic process [GO:0006633]; protein heterotetramerization [GO:0051290]; protein homotetramerization [GO:0051289]	mitochondrial matrix [GO:0005759]; mitochondrion [GO:0005739]; oxidoreductase complex [GO:1990204]	3-oxoacyl-[acyl-carrier-protein] reductase (NADPH) activity [GO:0004316]; 3-oxo-glutaryl-[acp] methyl ester reductase activity [GO:0102131]; 3-oxo-pimeloyl-[acp] methyl ester reductase activity [GO:0102132]; NAD(P)H dehydrogenase (quinone) activity [GO:0003955]; NADPH binding [GO:0070402]; NADPH dehydrogenase (quinone) activity [GO:0008753]; oxidoreductase activity, acting on the CH-OH group of d…
Q91W29	-0.268008	0.000998714	0.0153998	COX42_MOUSE	Cox4i2 Cox4b	Cytochrome c oxidase subunit 4 isoform 2, mitochondrial (Cytochrome c oxidase subunit IV isoform 2) (COX IV-2)	Cox4i2	cellular response to hypoxia [GO:0071456]; mitochondrial electron transport, cytochrome c to oxygen [GO:0006123]	integral component of membrane [GO:0016021]; mitochondrial membrane [GO:0031966]; mitochondrial respiratory chain complex IV [GO:0005751]; mitochondrion [GO:0005739]	cytochrome-c oxidase activity [GO:0004129]
Q91WS0	-0.20014	0.00146289	0.0208107	CISD1_MOUSE	Cisd1 D10Ertd214e Zcd1	CDGSH iron-sulfur domain-containing protein 1 (MitoNEET)	Cisd1	regulation of cellular respiration [GO:0043457]	cytoplasmic side of mitochondrial outer membrane [GO:0032473]; integral component of membrane [GO:0016021]; mitochondrial outer membrane [GO:0005741]; mitochondrion [GO:0005739]	2 iron, 2 sulfur cluster binding [GO:0051537]; identical protein binding [GO:0042802]; iron ion binding [GO:0005506]
Q91X72	0.187615	0.000304897	0.00608415	HEMO_MOUSE	Hpx Hpxn	Hemopexin	Hpx	cellular iron ion homeostasis [GO:0006879]; heme metabolic process [GO:0042168]; hemoglobin metabolic process [GO:0020027]; positive regulation of humoral immune response mediated by circulating immunoglobulin [GO:0002925]; positive regulation of immunoglobulin production [GO:0002639]; positive regulation of interferon-gamma-mediated signaling pathway [GO:0060335]; positive regulation of response…	extracellular space [GO:0005615]	heme binding [GO:0020037]; heme transmembrane transporter activity [GO:0015232]; metal ion binding [GO:0046872]
Q91XD7	-0.161918	0.00146168	0.0208107	CREL1_MOUSE	Creld1	Protein disulfide isomerase Creld1 (EC 5.3.4.1) (Cysteine-rich with EGF-like domain protein 1)	Creld1		integral component of membrane [GO:0016021]	calcium ion binding [GO:0005509]; protein disulfide isomerase activity [GO:0003756]
Q91YN9	-0.110853	0.00021457	0.00449185	BAG2_MOUSE	Bag2	BAG family molecular chaperone regulator 2 (BAG-2) (Bcl-2-associated athanogene 2)	Bag2	negative regulation of protein binding [GO:0032091]; negative regulation of protein ubiquitination [GO:0031397]; negative regulation of ubiquitin protein ligase activity [GO:1904667]; positive regulation of proteasomal protein catabolic process [GO:1901800]; positive regulation of protein processing [GO:0010954]; protein metabolic process [GO:0019538]; protein stabilization [GO:0050821]	axon [GO:0030424]; chaperone complex [GO:0101031]; dendrite [GO:0030425]	adenyl-nucleotide exchange factor activity [GO:0000774]; chaperone binding [GO:0051087]; heat shock protein binding [GO:0031072]; identical protein binding [GO:0042802]; tau protein binding [GO:0048156]; transmembrane transporter binding [GO:0044325]; ubiquitin protein ligase binding [GO:0031625]
Q91Z83	0.748906	5.93386e-10	7.98848e-08	MYH7_MOUSE	Myh7	Myosin-7 (Myosin heavy chain 7) (Myosin heavy chain slow isoform) (MyHC-slow) (Myosin heavy chain, cardiac muscle beta isoform) (MyHC-beta)	Myh7	adult heart development [GO:0007512]; ATP metabolic process [GO:0046034]; cardiac muscle contraction [GO:0060048]; cardiac muscle hypertrophy in response to stress [GO:0014898]; muscle contraction [GO:0006936]; muscle filament sliding [GO:0030049]; regulation of heart rate [GO:0002027]; regulation of slow-twitch skeletal muscle fiber contraction [GO:0031449]; regulation of the force of heart cont…	cytoplasm [GO:0005737]; muscle myosin complex [GO:0005859]; myofibril [GO:0030016]; myosin complex [GO:0016459]; myosin filament [GO:0032982]; sarcomere [GO:0030017]; stress fiber [GO:0001725]; Z disc [GO:0030018]	actin filament binding [GO:0051015]; ATP binding [GO:0005524]; calmodulin binding [GO:0005516]; identical protein binding [GO:0042802]; microfilament motor activity [GO:0000146]; protein-containing complex binding [GO:0044877]
Q91ZA3	0.0579016	0.00293634	0.034077	PCCA_MOUSE	Pcca	Propionyl-CoA carboxylase alpha chain, mitochondrial (PCCase subunit alpha) (EC 6.4.1.3) (Propanoyl-CoA:carbon dioxide ligase subunit alpha)	Pcca	lipid catabolic process [GO:0016042]	mitochondrial matrix [GO:0005759]; mitochondrion [GO:0005739]	ATP binding [GO:0005524]; CoA carboxylase activity [GO:0016421]; enzyme binding [GO:0019899]; metal ion binding [GO:0046872]; propionyl-CoA carboxylase activity [GO:0004658]
Q91ZJ5	0.135874	0.00212441	0.0273938	UGPA_MOUSE	Ugp2	UTP--glucose-1-phosphate uridylyltransferase (EC 2.7.7.9) (UDP-glucose pyrophosphorylase) (UDPGP) (UGPase)	Ugp2	brain development [GO:0007420]; glucose 1-phosphate metabolic process [GO:0019255]; glycogen biosynthetic process [GO:0005978]; glycogen metabolic process [GO:0005977]; UDP-glucose metabolic process [GO:0006011]	cytoplasm [GO:0005737]	glucose binding [GO:0005536]; identical protein binding [GO:0042802]; metal ion binding [GO:0046872]; pyrimidine ribonucleotide binding [GO:0032557]; UTP:glucose-1-phosphate uridylyltransferase activity [GO:0003983]
Q91ZU6	-0.0730007	0.00441052	0.046091	DYST_MOUSE	Dst Bpag1 Macf2	Dystonin (Bullous pemphigoid antigen 1) (BPA) (Dystonia musculorum protein) (Hemidesmosomal plaque protein) (Microtubule actin cross-linking factor 2)	Dst	axonogenesis [GO:0007409]; cell adhesion [GO:0007155]; cytoplasmic microtubule organization [GO:0031122]; cytoskeleton organization [GO:0007010]; hemidesmosome assembly [GO:0031581]; intermediate filament cytoskeleton organization [GO:0045104]; intracellular transport [GO:0046907]; retrograde axonal transport [GO:0008090]; wound healing [GO:0042060]	actin cytoskeleton [GO:0015629]; axon [GO:0030424]; axon cytoplasm [GO:1904115]; cell cortex [GO:0005938]; cytoplasm [GO:0005737]; cytoplasmic side of plasma membrane [GO:0009898]; cytoplasmic vesicle [GO:0031410]; endoplasmic reticulum membrane [GO:0005789]; focal adhesion [GO:0005925]; hemidesmosome [GO:0030056]; H zone [GO:0031673]; integral component of membrane [GO:0016021]; intercalated dis…	actin binding [GO:0003779]; calcium ion binding [GO:0005509]; microtubule binding [GO:0008017]; microtubule plus-end binding [GO:0051010]; protein homodimerization activity [GO:0042803]; structural molecule activity [GO:0005198]
Q921N6	0.183909	4.74482e-05	0.00133278	DDX27_MOUSE	Ddx27	Probable ATP-dependent RNA helicase DDX27 (EC 3.6.4.13) (DEAD box protein 27)	Ddx27	rRNA processing [GO:0006364]	chromosome [GO:0005694]; nucleolus [GO:0005730]	ATP binding [GO:0005524]; ATP hydrolysis activity [GO:0140603]; nucleic acid binding [GO:0003676]; RNA helicase activity [GO:0003724]
Q925I1	0.0573345	0.00266347	0.0320052	ATAD3_MOUSE	Atad3 Atad3a Kiaa1273	ATPase family AAA domain-containing protein 3 (AAA-ATPase TOB3)	Atad3	antiviral innate immune response [GO:0140374]; mitochondrion organization [GO:0007005]; negative regulation of apoptotic process [GO:0043066]; regulation of cell growth [GO:0001558]	integral component of membrane [GO:0016021]; mitochondrial inner membrane [GO:0005743]; mitochondrial nucleoid [GO:0042645]; mitochondrion [GO:0005739]	ATP binding [GO:0005524]; identical protein binding [GO:0042802]; zinc ion binding [GO:0008270]
Q99JI1	-0.264648	0.00388685	0.0418382	MSTN1_MOUSE	Mustn1	Musculoskeletal embryonic nuclear protein 1	Mustn1	chondrocyte differentiation [GO:0002062]; chondrocyte proliferation [GO:0035988]; embryonic limb morphogenesis [GO:0030326]; positive regulation of chondrocyte differentiation [GO:0032332]; positive regulation of chondrocyte proliferation [GO:1902732]; positive regulation of gene expression [GO:0010628]; positive regulation of proteoglycan biosynthetic process [GO:1902730]; tissue regeneration [G…	nucleoplasm [GO:0005654]; nucleus [GO:0005634]
Q99JI4	-0.0994096	0.000443774	0.00819108	PSMD6_MOUSE	Psmd6	26S proteasome non-ATPase regulatory subunit 6 (26S proteasome regulatory subunit RPN7) (26S proteasome regulatory subunit S10) (p42A)	Psmd6	proteasome-mediated ubiquitin-dependent protein catabolic process [GO:0043161]	proteasome accessory complex [GO:0022624]; proteasome complex [GO:0000502]; proteasome regulatory particle [GO:0005838]	enzyme regulator activity [GO:0030234]
Q99JX4	-0.142763	0.00142196	0.0203599	EIF3M_MOUSE	Eif3m Pcid1	Eukaryotic translation initiation factor 3 subunit M (eIF3m) (PCI domain-containing protein 1)	Eif3m	cytoplasmic translational initiation [GO:0002183]; formation of cytoplasmic translation initiation complex [GO:0001732]; translation [GO:0006412]	eukaryotic 43S preinitiation complex [GO:0016282]; eukaryotic 48S preinitiation complex [GO:0033290]; eukaryotic translation initiation factor 3 complex [GO:0005852]; eukaryotic translation initiation factor 3 complex, eIF3m [GO:0071541]	translation initiation factor activity [GO:0003743]; translation initiation factor binding [GO:0031369]
Q99KP3	-0.198781	0.00343671	0.0383693	CRYL1_MOUSE	Cryl1 Cry	Lambda-crystallin homolog (EC 1.1.1.45) (L-gulonate 3-dehydrogenase) (Gul3DH)	Cryl1	fatty acid metabolic process [GO:0006631]	cytosol [GO:0005829]	L-gulonate 3-dehydrogenase activity [GO:0050104]; NAD+ binding [GO:0070403]; oxidoreductase activity, acting on the CH-OH group of donors, NAD or NADP as acceptor [GO:0016616]; protein homodimerization activity [GO:0042803]
Q99KR7	0.0998928	0.00098405	0.0152738	PPIF_MOUSE	Ppif	Peptidyl-prolyl cis-trans isomerase F, mitochondrial (PPIase F) (EC 5.2.1.8) (Cyclophilin D) (CyP-D) (CypD) (Cyclophilin F) (Rotamase F)	Ppif	apoptotic mitochondrial changes [GO:0008637]; cellular response to arsenic-containing substance [GO:0071243]; cellular response to calcium ion [GO:0071277]; cellular response to hydrogen peroxide [GO:0070301]; mitochondrial outer membrane permeabilization involved in programmed cell death [GO:1902686]; necroptotic process [GO:0070266]; negative regulation of apoptotic process [GO:0043066]; negati…	cytoplasm [GO:0005737]; intracellular membrane-bounded organelle [GO:0043231]; mitochondrial inner membrane [GO:0005743]; mitochondrial matrix [GO:0005759]; mitochondrial permeability transition pore complex [GO:0005757]; mitochondrion [GO:0005739]	cyclosporin A binding [GO:0016018]; peptide binding [GO:0042277]; peptidyl-prolyl cis-trans isomerase activity [GO:0003755]
Q99LD4	-0.0999541	0.000637982	0.0108629	CSN1_MOUSE	Gps1 Cops1 Csn1	COP9 signalosome complex subunit 1 (SGN1) (Signalosome subunit 1) (G protein pathway suppressor 1) (GPS-1) (JAB1-containing signalosome subunit 1)	Gps1	protein deneddylation [GO:0000338]	COP9 signalosome [GO:0008180]; cytosol [GO:0005829]; nucleoplasm [GO:0005654]
Q99LN9	-0.197324	0.000443915	0.00819108	DOHH_MOUSE	Dohh	Deoxyhypusine hydroxylase (DOHH) (EC 1.14.99.29) (Deoxyhypusine dioxygenase) (Deoxyhypusine monooxygenase)	Dohh	peptidyl-lysine modification to peptidyl-hypusine [GO:0008612]		deoxyhypusine monooxygenase activity [GO:0019135]; iron ion binding [GO:0005506]; oxidoreductase activity [GO:0016491]
Q99M87	0.0962079	0.000535408	0.0094446	DNJA3_MOUSE	Dnaja3 Tid1	DnaJ homolog subfamily A member 3, mitochondrial (DnaJ protein Tid-1) (mTid-1) (Tumorous imaginal discs protein Tid56 homolog)	Dnaja3	activation-induced cell death of T cells [GO:0006924]; activation of cysteine-type endopeptidase activity involved in apoptotic process [GO:0006919]; apoptotic process [GO:0006915]; cell aging [GO:0007569]; mitochondrial DNA replication [GO:0006264]; mitochondrion organization [GO:0007005]; negative regulation of apoptotic process [GO:0043066]; negative regulation of cell population proliferation…	actin filament [GO:0005884]; cytoplasm [GO:0005737]; cytosol [GO:0005829]; extrinsic component of plasma membrane [GO:0019897]; intracellular membrane-bounded organelle [GO:0043231]; mitochondrial matrix [GO:0005759]; mitochondrial nucleoid [GO:0042645]; mitochondrion [GO:0005739]; neuromuscular junction [GO:0031594]; nucleus [GO:0005634]; plasma membrane [GO:0005886]; postsynaptic membrane [GO:0…	ATP binding [GO:0005524]; GTPase regulator activity [GO:0030695]; Hsp70 protein binding [GO:0030544]; IkappaB kinase complex binding [GO:0106137]; interferon-gamma receptor binding [GO:0005133]; metal ion binding [GO:0046872]; NF-kappaB binding [GO:0051059]; protein-containing complex binding [GO:0044877]; protein kinase binding [GO:0019901]; receptor tyrosine kinase binding [GO:0030971]; unfolde…
Q99N89	-0.214935	5.19681e-06	0.000210256	RM43_MOUSE	Mrpl43	39S ribosomal protein L43, mitochondrial (L43mt) (MRP-L43) (Mitochondrial ribosomal protein bMRP36a)	Mrpl43	mitochondrial translation [GO:0032543]; translation [GO:0006412]	mitochondrial large ribosomal subunit [GO:0005762]; mitochondrion [GO:0005739]	structural constituent of ribosome [GO:0003735]
Q99P31	-0.192856	0.000145305	0.00330306	HPBP1_MOUSE	Hspbp1 Hspbp	Hsp70-binding protein 1 (HspBP1) (Heat shock protein-binding protein 1) (Hsp70-interacting protein 1)	Hspbp1	positive regulation of proteasomal ubiquitin-dependent protein catabolic process [GO:0032436]; positive regulation of protein ubiquitination [GO:0031398]	endoplasmic reticulum [GO:0005783]	adenyl-nucleotide exchange factor activity [GO:0000774]; ubiquitin protein ligase binding [GO:0031625]
Q99PV0	-0.111353	0.000184183	0.00394295	PRP8_MOUSE	Prpf8 Prp8	Pre-mRNA-processing-splicing factor 8 (Splicing factor Prp8)	Prpf8	cellular response to lipopolysaccharide [GO:0071222]; cellular response to tumor necrosis factor [GO:0071356]; mRNA splicing, via spliceosome [GO:0000398]; spliceosomal tri-snRNP complex assembly [GO:0000244]	catalytic step 2 spliceosome [GO:0071013]; nuclear speck [GO:0016607]; nucleus [GO:0005634]; small nuclear ribonucleoprotein complex [GO:0030532]; U2-type catalytic step 1 spliceosome [GO:0071006]; U2-type catalytic step 2 spliceosome [GO:0071007]; U2-type precatalytic spliceosome [GO:0071005]; U4/U6 x U5 tri-snRNP complex [GO:0046540]; U5 snRNP [GO:0005682]	isopeptidase activity [GO:0070122]; K63-linked polyubiquitin modification-dependent protein binding [GO:0070530]; metallopeptidase activity [GO:0008237]; pre-mRNA intronic binding [GO:0097157]; U1 snRNA binding [GO:0030619]; U2 snRNA binding [GO:0030620]; U5 snRNA binding [GO:0030623]; U6 snRNA binding [GO:0017070]
Q9CPP6	-0.192228	1.34155e-07	1.00275e-05	NDUA5_MOUSE	Ndufa5	NADH dehydrogenase [ubiquinone] 1 alpha subcomplex subunit 5 (Complex I subunit B13) (Complex I-13kD-B) (CI-13kD-B) (NADH-ubiquinone oxidoreductase 13 kDa-B subunit)	Ndufa5	mitochondrial respiratory chain complex I assembly [GO:0032981]; respiratory electron transport chain [GO:0022904]	mitochondrial respiratory chain complex I [GO:0005747]; mitochondrion [GO:0005739]; protein-containing complex [GO:0032991]; respiratory chain complex I [GO:0045271]	NADH dehydrogenase (ubiquinone) activity [GO:0008137]
Q9CPQ1	-0.194113	1.7881e-07	1.23212e-05	COX6C_MOUSE	Cox6c	Cytochrome c oxidase subunit 6C (Cytochrome c oxidase polypeptide VIc)	Cox6c	mitochondrial electron transport, cytochrome c to oxygen [GO:0006123]	integral component of membrane [GO:0016021]; mitochondrial inner membrane [GO:0005743]; mitochondrial respiratory chain complex IV [GO:0005751]; mitochondrion [GO:0005739]
Q9CPQ8	-0.0736591	0.000561475	0.00975059	ATP5L_MOUSE	Atp5mg Atp5l	ATP synthase subunit g, mitochondrial (ATPase subunit g) (ATP synthase membrane subunit g)	Atp5mg	ATP metabolic process [GO:0046034]; ATP synthesis coupled proton transport [GO:0015986]; mitochondrial ATP synthesis coupled proton transport [GO:0042776]	mitochondrial inner membrane [GO:0005743]; mitochondrial proton-transporting ATP synthase complex [GO:0005753]; mitochondrial proton-transporting ATP synthase complex, coupling factor F(o) [GO:0000276]; mitochondrion [GO:0005739]	P-type proton-exporting transporter activity [GO:0008553]
Q9CPU4	-0.110787	0.00215938	0.0276827	MGST3_MOUSE	Mgst3	Microsomal glutathione S-transferase 3 (Microsomal GST-3) (Glutathione peroxidase MGST3) (EC 1.11.1.-) (Microsomal glutathione S-transferase III) (Microsomal GST-III)	Mgst3	leukotriene biosynthetic process [GO:0019370]; lipid metabolic process [GO:0006629]; response to organonitrogen compound [GO:0010243]	endoplasmic reticulum [GO:0005783]; endoplasmic reticulum membrane [GO:0005789]; integral component of membrane [GO:0016021]; intracellular membrane-bounded organelle [GO:0043231]; membrane [GO:0016020]; nuclear envelope [GO:0005635]	glutathione peroxidase activity [GO:0004602]; glutathione transferase activity [GO:0004364]; identical protein binding [GO:0042802]; leukotriene-C4 synthase activity [GO:0004464]
Q9CPW3	-0.271411	1.50454e-08	1.54303e-06	RM54_MOUSE	Mrpl54	39S ribosomal protein L54, mitochondrial (L54mt) (MRP-L54)	Mrpl54		mitochondrial large ribosomal subunit [GO:0005762]; mitochondrion [GO:0005739]	structural constituent of ribosome [GO:0003735]
Q9CPW4	-0.125917	0.00192178	0.0256473	ARPC5_MOUSE	Arpc5	Actin-related protein 2/3 complex subunit 5 (Arp2/3 complex 16 kDa subunit) (p16-ARC)	Arpc5	actin filament network formation [GO:0051639]; Arp2/3 complex-mediated actin nucleation [GO:0034314]; cell migration [GO:0016477]; lamellipodium organization [GO:0097581]; maintenance of cell polarity [GO:0030011]; microtubule organizing center localization [GO:0061842]; orbitofrontal cortex development [GO:0021769]; smooth muscle cell migration [GO:0014909]	Arp2/3 protein complex [GO:0005885]; cytoplasm [GO:0005737]; endosome [GO:0005768]; growth cone [GO:0030426]; lamellipodium [GO:0030027]; neuron projection [GO:0043005]; nucleus [GO:0005634]; site of double-strand break [GO:0035861]	actin filament binding [GO:0051015]; structural constituent of cytoskeleton [GO:0005200]
Q9CPX8	-0.258069	6.63414e-08	5.52011e-06	QCR10_MOUSE	Uqcr11 Uqcr	Cytochrome b-c1 complex subunit 10 (Complex III subunit 10) (Complex III subunit XI) (Ubiquinol-cytochrome c reductase complex 6.4 kDa protein)	Uqcr11	mitochondrial electron transport, ubiquinol to cytochrome c [GO:0006122]	mitochondrial inner membrane [GO:0005743]; mitochondrial respiratory chain complex III [GO:0005750]; mitochondrion [GO:0005739]	ubiquinol-cytochrome-c reductase activity [GO:0008121]
Q9CPY7	0.0930523	0.000942663	0.0146896	AMPL_MOUSE	Lap3 Lapep	Cytosol aminopeptidase (EC 3.4.11.1) (Cysteinylglycine-S-conjugate dipeptidase) (EC 3.4.13.23) (Leucine aminopeptidase 3) (LAP-3) (Leucyl aminopeptidase) (Peptidase S) (Proline aminopeptidase) (EC 3.4.11.5) (Prolyl aminopeptidase)	Lap3		cytosol [GO:0005829]; midbody [GO:0030496]; mitochondrion [GO:0005739]; nucleoplasm [GO:0005654]; trans-Golgi network [GO:0005802]	carboxypeptidase activity [GO:0004180]; manganese ion binding [GO:0030145]; metalloaminopeptidase activity [GO:0070006]; peptidase activity [GO:0008233]
Q9CPZ8	-0.415975	6.49754e-06	0.000255841	COXM1_MOUSE	Cmc1	COX assembly mitochondrial protein homolog (Cmc1p)	Cmc1		mitochondrion [GO:0005739]	metal ion binding [GO:0046872]
Q9CQ10	-0.288753	0.000351194	0.00685295	CHMP3_MOUSE	Chmp3 Vps24	Charged multivesicular body protein 3 (Chromatin-modifying protein 3) (Vacuolar protein sorting-associated protein 24)	Chmp3	endosome to lysosome transport [GO:0008333]; endosome transport via multivesicular body sorting pathway [GO:0032509]; late endosome to vacuole transport [GO:0045324]; midbody abscission [GO:0061952]; multivesicular body-lysosome fusion [GO:0061763]; negative regulation of viral release from host cell [GO:1902187]; positive regulation of cytokinesis [GO:0032467]; positive regulation of viral relea…	cytoplasmic vesicle [GO:0031410]; cytosol [GO:0005829]; early endosome [GO:0005769]; ESCRT III complex [GO:0000815]; late endosome [GO:0005770]; late endosome membrane [GO:0031902]; midbody [GO:0030496]; multivesicular body [GO:0005771]; plasma membrane [GO:0005886]	identical protein binding [GO:0042802]; phosphatidylcholine binding [GO:0031210]; phosphatidylinositol-4,5-bisphosphate binding [GO:0005546]; ubiquitin-specific protease binding [GO:1990381]
Q9CQ54	-0.163912	1.56596e-07	1.13211e-05	NDUC2_MOUSE	Ndufc2	NADH dehydrogenase [ubiquinone] 1 subunit C2 (Complex I-B14.5b) (CI-B14.5b) (NADH-ubiquinone oxidoreductase subunit B14.5b)	Ndufc2	mitochondrial electron transport, NADH to ubiquinone [GO:0006120]; mitochondrial respiratory chain complex I assembly [GO:0032981]; negative regulation of necrotic cell death [GO:0060547]; negative regulation of NIK/NF-kappaB signaling [GO:1901223]; negative regulation of reactive oxygen species biosynthetic process [GO:1903427]; positive regulation of ATP biosynthetic process [GO:2001171]; posit…	cytoplasm [GO:0005737]; mitochondrial inner membrane [GO:0005743]; mitochondrial respiratory chain complex I [GO:0005747]; mitochondrion [GO:0005739]
Q9CQ60	-0.197917	3.35331e-09	3.89161e-07	6PGL_MOUSE	Pgls	6-phosphogluconolactonase (6PGL) (EC 3.1.1.31)	Pgls	carbohydrate metabolic process [GO:0005975]; pentose-phosphate shunt [GO:0006098]; pentose-phosphate shunt, oxidative branch [GO:0009051]	cytoplasm [GO:0005737]	6-phosphogluconolactonase activity [GO:0017057]; monosaccharide binding [GO:0048029]
Q9CQ69	-0.211476	4.91265e-11	8.33261e-09	QCR8_MOUSE	Uqcrq	Cytochrome b-c1 complex subunit 8 (Complex III subunit 8) (Complex III subunit VIII) (Ubiquinol-cytochrome c reductase complex 9.5 kDa protein) (Ubiquinol-cytochrome c reductase complex ubiquinone-binding protein QP-C)	Uqcrq	cerebellar Purkinje cell layer development [GO:0021680]; hippocampus development [GO:0021766]; hypothalamus development [GO:0021854]; midbrain development [GO:0030901]; mitochondrial electron transport, ubiquinol to cytochrome c [GO:0006122]; pons development [GO:0021548]; proton transmembrane transport [GO:1902600]; pyramidal neuron development [GO:0021860]; subthalamus development [GO:0021539];…	mitochondrial inner membrane [GO:0005743]; mitochondrial respiratory chain complex III [GO:0005750]; mitochondrion [GO:0005739]
Q9CQ75	-0.181771	3.80307e-05	0.00112987	NDUA2_MOUSE	Ndufa2	NADH dehydrogenase [ubiquinone] 1 alpha subcomplex subunit 2 (Complex I-B8) (CI-B8) (NADH-ubiquinone oxidoreductase B8 subunit)	Ndufa2	blastocyst hatching [GO:0001835]; mitochondrial respiratory chain complex I assembly [GO:0032981]	mitochondrial membrane [GO:0031966]; mitochondrial respiratory chain complex I [GO:0005747]; mitochondrion [GO:0005739]	NADH dehydrogenase (ubiquinone) activity [GO:0008137]
Q9CQ80	-0.101841	0.00215924	0.0276827	VPS25_MOUSE	Vps25 D11Wsu68e	Vacuolar protein-sorting-associated protein 25 (ESCRT-II complex subunit VPS25)	Vps25	negative regulation of epidermal growth factor-activated receptor activity [GO:0007175]; protein transport to vacuole involved in ubiquitin-dependent protein catabolic process via the multivesicular body sorting pathway [GO:0043328]	cytoplasm [GO:0005737]; cytosol [GO:0005829]; endosome membrane [GO:0010008]; ESCRT II complex [GO:0000814]; mitochondrion [GO:0005739]; nucleus [GO:0005634]	protein homodimerization activity [GO:0042803]; protein N-terminus binding [GO:0047485]; structural molecule activity [GO:0005198]
Q9CQ92	-0.211783	4.64123e-11	8.18713e-09	FIS1_MOUSE	Fis1 Ttc11	Mitochondrial fission 1 protein (FIS1 homolog) (Tetratricopeptide repeat protein 11) (TPR repeat protein 11)	Fis1	autophagy of mitochondrion [GO:0000422]; calcium-mediated signaling using intracellular calcium source [GO:0035584]; cellular response to peptide [GO:1901653]; cellular response to thapsigargin [GO:1904579]; mitochondrial fission [GO:0000266]; mitochondrial fragmentation involved in apoptotic process [GO:0043653]; mitochondrial fusion [GO:0008053]; mitochondrion morphogenesis [GO:0070584]; negati…	endoplasmic reticulum [GO:0005783]; integral component of mitochondrial outer membrane [GO:0031307]; integral component of peroxisomal membrane [GO:0005779]; mitochondrion [GO:0005739]; peroxisomal membrane [GO:0005778]; peroxisome [GO:0005777]; protein-containing complex [GO:0032991]	identical protein binding [GO:0042802]; protein-containing complex binding [GO:0044877]
Q9CQE8	-0.437549	1.25781e-17	1.38674e-14	RTRAF_MOUSE	RTRAF	RNA transcription, translation and transport factor protein	RTRAF	negative regulation of protein kinase activity [GO:0006469]; positive regulation of transcription by RNA polymerase II [GO:0045944]; tRNA splicing, via endonucleolytic cleavage and ligation [GO:0006388]	centrosome [GO:0005813]; cytoplasm [GO:0005737]; cytosol [GO:0005829]; mitotic spindle [GO:0072686]; nucleoplasm [GO:0005654]; nucleus [GO:0005634]; perinuclear region of cytoplasm [GO:0048471]; tRNA-splicing ligase complex [GO:0072669]	identical protein binding [GO:0042802]; RNA binding [GO:0003723]; RNA polymerase II complex binding [GO:0000993]
Q9CQF0	-0.101787	0.000786168	0.0127463	RM11_MOUSE	Mrpl11	39S ribosomal protein L11, mitochondrial (L11mt) (MRP-L11)	Mrpl11	translation [GO:0006412]	large ribosomal subunit [GO:0015934]; mitochondrial large ribosomal subunit [GO:0005762]; mitochondrion [GO:0005739]	large ribosomal subunit rRNA binding [GO:0070180]; structural constituent of ribosome [GO:0003735]
Q9CQH3	-0.320076	1.22229e-10	1.85873e-08	NDUB5_MOUSE	Ndufb5	NADH dehydrogenase [ubiquinone] 1 beta subcomplex subunit 5, mitochondrial (Complex I-SGDH) (CI-SGDH) (NADH-ubiquinone oxidoreductase SGDH subunit)	Ndufb5	mitochondrial respiratory chain complex I assembly [GO:0032981]	mitochondrial inner membrane [GO:0005743]; mitochondrial respiratory chain complex I [GO:0005747]; mitochondrion [GO:0005739]; nucleoplasm [GO:0005654]
Q9CQJ8	-0.0874947	0.000586141	0.0101368	NDUB9_MOUSE	Ndufb9	NADH dehydrogenase [ubiquinone] 1 beta subcomplex subunit 9 (Complex I-B22) (CI-B22) (NADH-ubiquinone oxidoreductase B22 subunit)	Ndufb9	mitochondrial electron transport, NADH to ubiquinone [GO:0006120]; mitochondrial respiratory chain complex I assembly [GO:0032981]	mitochondrial inner membrane [GO:0005743]; mitochondrial respiratory chain complex I [GO:0005747]; mitochondrion [GO:0005739]
Q9CQN1	0.0559547	0.00123189	0.0182917	TRAP1_MOUSE	Trap1 Hsp75	Heat shock protein 75 kDa, mitochondrial (HSP 75) (TNFR-associated protein 1) (Tumor necrosis factor type 1 receptor-associated protein) (TRAP-1)	Trap1	negative regulation of cellular respiration [GO:1901856]; negative regulation of intrinsic apoptotic signaling pathway in response to hydrogen peroxide [GO:1903751]; protein folding [GO:0006457]; translational attenuation [GO:0009386]	mitochondrial inner membrane [GO:0005743]; mitochondrial intermembrane space [GO:0005758]; mitochondrial matrix [GO:0005759]; mitochondrion [GO:0005739]; nucleoplasm [GO:0005654]	ATP binding [GO:0005524]; protein kinase binding [GO:0019901]; RNA binding [GO:0003723]; unfolded protein binding [GO:0051082]
Q9CQQ7	-0.0823265	4.58119e-05	0.0013107	AT5F1_MOUSE	Atp5pb Atp5f1	ATP synthase F(0) complex subunit B1, mitochondrial (ATP synthase peripheral stalk-membrane subunit b) (ATP synthase subunit b) (ATPase subunit b)	Atp5pb	ATP synthesis coupled proton transport [GO:0015986]; mitochondrial ATP synthesis coupled proton transport [GO:0042776]	mitochondrial inner membrane [GO:0005743]; mitochondrial proton-transporting ATP synthase complex [GO:0005753]; mitochondrial proton-transporting ATP synthase complex, coupling factor F(o) [GO:0000276]; mitochondrion [GO:0005739]; myelin sheath [GO:0043209]; nucleoplasm [GO:0005654]	protein-containing complex binding [GO:0044877]; proton-transporting ATP synthase activity, rotational mechanism [GO:0046933]
Q9CQV1	-0.175871	2.45305e-10	3.60599e-08	TIM16_MOUSE	Pam16 Magmas Tim16 Timm16	Mitochondrial import inner membrane translocase subunit TIM16 (Mitochondria-associated granulocyte macrophage CSF-signaling molecule) (Presequence translocated-associated motor subunit PAM16)	Pam16	DNA biosynthetic process [GO:0071897]; negative regulation of apoptotic DNA fragmentation [GO:1902511]; negative regulation of apoptotic process [GO:0043066]; negative regulation of apoptotic signaling pathway [GO:2001234]; negative regulation of ATPase activity [GO:0032780]; negative regulation of release of cytochrome c from mitochondria [GO:0090201]; ossification [GO:0001503]; protein import i…	cytoplasm [GO:0005737]; extrinsic component of mitochondrial inner membrane [GO:0031314]; mitochondrial inner membrane [GO:0005743]; mitochondrial matrix [GO:0005759]; mitochondrion [GO:0005739]; PAM complex, Tim23 associated import motor [GO:0001405]; protein-containing complex [GO:0032991]; TIM23 mitochondrial import inner membrane translocase complex [GO:0005744]
Q9CQV7	-0.200076	3.48336e-07	2.16361e-05	TIM14_MOUSE	Dnajc19 Tim14 Timm14	Mitochondrial import inner membrane translocase subunit TIM14 (DnaJ homolog subfamily C member 19)	Dnajc19	genitalia development [GO:0048806]; protein import into mitochondrial matrix [GO:0030150]; regulation of cardiolipin metabolic process [GO:1900208]; visual perception [GO:0007601]	inner mitochondrial membrane protein complex [GO:0098800]; integral component of membrane [GO:0016021]; matrix side of mitochondrial inner membrane [GO:0099617]; mitochondrial inner membrane [GO:0005743]; mitochondrion [GO:0005739]; PAM complex, Tim23 associated import motor [GO:0001405]; protein-containing complex [GO:0032991]	ATPase activator activity [GO:0001671]
Q9CQV8	-0.389633	3.67528e-14	1.49336e-11	1433B_MOUSE	Ywhab	14-3-3 protein beta/alpha (Protein kinase C inhibitor protein 1) (KCIP-1) [Cleaved into: 14-3-3 protein beta/alpha, N-terminally processed]	Ywhab	cytoplasmic sequestering of protein [GO:0051220]; negative regulation of G protein-coupled receptor signaling pathway [GO:0045744]; negative regulation of protein dephosphorylation [GO:0035308]; negative regulation of transcription, DNA-templated [GO:0045892]; positive regulation of catalytic activity [GO:0043085]; protein targeting [GO:0006605]	cytoplasm [GO:0005737]; cytosol [GO:0005829]; melanosome [GO:0042470]; nucleus [GO:0005634]; perinuclear region of cytoplasm [GO:0048471]; protein-containing complex [GO:0032991]; transcription repressor complex [GO:0017053]	enzyme binding [GO:0019899]; histone deacetylase binding [GO:0042826]; identical protein binding [GO:0042802]; phosphoprotein binding [GO:0051219]; phosphoserine residue binding [GO:0050815]; protein-containing complex binding [GO:0044877]; protein C-terminus binding [GO:0008022]; protein domain specific binding [GO:0019904]; protein kinase inhibitor activity [GO:0004860]
Q9CQW1	0.0653648	0.00464109	0.0480451	YKT6_MOUSE	Ykt6	Synaptobrevin homolog YKT6 (EC 2.3.1.-)	Ykt6	endoplasmic reticulum to Golgi vesicle-mediated transport [GO:0006888]; protein transport [GO:0015031]; retrograde transport, endosome to Golgi [GO:0042147]; vesicle docking involved in exocytosis [GO:0006904]; vesicle targeting [GO:0006903]	apical dendrite [GO:0097440]; basal dendrite [GO:0097441]; cytoplasm [GO:0005737]; cytoplasmic vesicle membrane [GO:0030659]; cytosol [GO:0005829]; endoplasmic reticulum [GO:0005783]; endosome [GO:0005768]; Golgi apparatus [GO:0005794]; Golgi membrane [GO:0000139]; integral component of plasma membrane [GO:0005887]; membrane [GO:0016020]; mitochondrion [GO:0005739]; neuronal cell body [GO:0043025…	protein-cysteine S-palmitoyltransferase activity [GO:0019706]; SNAP receptor activity [GO:0005484]
Q9CQY6	-0.180288	0.000442744	0.00819108	UQCC2_MOUSE	Uqcc2 Mnf1	Ubiquinol-cytochrome-c reductase complex assembly factor 2 (Mitochondrial nucleoid factor 1) (Mitochondrial protein M19)	Uqcc2	mitochondrial respiratory chain complex III assembly [GO:0034551]; positive regulation of mitochondrial translation [GO:0070131]; regulation of insulin secretion [GO:0050796]; regulation of oxidative phosphorylation [GO:0002082]; regulation of skeletal muscle cell differentiation [GO:2001014]	mitochondrial inner membrane [GO:0005743]; mitochondrial intermembrane space [GO:0005758]; mitochondrial matrix [GO:0005759]; mitochondrial nucleoid [GO:0042645]; mitochondrion [GO:0005739]; nuclear body [GO:0016604]
Q9CQZ5	-0.210019	2.96297e-08	2.84059e-06	NDUA6_MOUSE	Ndufa6	NADH dehydrogenase [ubiquinone] 1 alpha subcomplex subunit 6 (Complex I-B14) (CI-B14) (NADH-ubiquinone oxidoreductase B14 subunit)	Ndufa6	mitochondrial respiratory chain complex I assembly [GO:0032981]; response to oxidative stress [GO:0006979]	mitochondrial membrane [GO:0031966]; mitochondrial respiratory chain complex I [GO:0005747]; mitochondrion [GO:0005739]
Q9CQZ6	0.123478	1.12115e-05	0.000398733	NDUB3_MOUSE	Ndufb3	NADH dehydrogenase [ubiquinone] 1 beta subcomplex subunit 3 (Complex I-B12) (CI-B12) (NADH-ubiquinone oxidoreductase B12 subunit)	Ndufb3	electron transport chain [GO:0022900]; mitochondrial respiratory chain complex I assembly [GO:0032981]	mitochondrial inner membrane [GO:0005743]; mitochondrial respiratory chain complex I [GO:0005747]; mitochondrion [GO:0005739]
Q9CR09	-0.108492	0.0044927	0.0468387	UFC1_MOUSE	Ufc1	Ubiquitin-fold modifier-conjugating enzyme 1 (Ufm1-conjugating enzyme 1)	Ufc1	brain development [GO:0007420]; protein K69-linked ufmylation [GO:1990592]; protein ufmylation [GO:0071569]; response to endoplasmic reticulum stress [GO:0034976]; reticulophagy [GO:0061709]		UFM1 conjugating enzyme activity [GO:0061657]; UFM1 transferase activity [GO:0071568]
Q9CR13	-0.252179	0.000773853	0.012593	FMC1_MOUSE	Fmc1	Protein FMC1 homolog (Formation of mitochondrial complex V assembly factor 1)	Fmc1	mitochondrial proton-transporting ATP synthase complex assembly [GO:0033615]; negative regulation of lipid catabolic process [GO:0050995]; regulation of type B pancreatic cell proliferation [GO:0061469]	mitochondrion [GO:0005739]
Q9CR21	-0.238114	9.00764e-07	4.61903e-05	ACPM_MOUSE	Ndufab1	Acyl carrier protein, mitochondrial (ACP) (CI-SDAP) (NADH-ubiquinone oxidoreductase 9.6 kDa subunit)	Ndufab1	mitochondrial respiratory chain complex I assembly [GO:0032981]; protein lipoylation [GO:0009249]	mitochondrial large ribosomal subunit [GO:0005762]; mitochondrial respiratory chain complex I [GO:0005747]; mitochondrion [GO:0005739]; nucleoplasm [GO:0005654]	acyl binding [GO:0000035]; acyl carrier activity [GO:0000036]
Q9CR41	-0.248536	0.000626754	0.0107131	HYPK_MOUSE	Hypk	Huntingtin-interacting protein K (Huntingtin yeast partner K)	Hypk	negative regulation of apoptotic process [GO:0043066]; protein stabilization [GO:0050821]	cytoplasm [GO:0005737]; microtubule cytoskeleton [GO:0015630]; nucleoplasm [GO:0005654]; nucleus [GO:0005634]; protein-containing complex [GO:0032991]	protein N-terminus binding [GO:0047485]
Q9CR57	0.0851685	0.00234737	0.0297468	RL14_MOUSE	Rpl14	60S ribosomal protein L14	Rpl14	ribosomal large subunit biogenesis [GO:0042273]; rRNA processing [GO:0006364]; translation [GO:0006412]	cytosol [GO:0005829]; cytosolic large ribosomal subunit [GO:0022625]; cytosolic ribosome [GO:0022626]; postsynaptic density [GO:0014069]	RNA binding [GO:0003723]; structural constituent of ribosome [GO:0003735]
Q9CR59	-0.159479	3.74827e-06	0.000161514	G45IP_MOUSE	Gadd45gip1 Mrpl59	Growth arrest and DNA damage-inducible proteins-interacting protein 1 (39S ribosomal protein L59, mitochondrial) (MRP-L59)	Gadd45gip1	cell cycle [GO:0007049]; regulation of cell cycle [GO:0051726]	mitochondrion [GO:0005739]; nucleoplasm [GO:0005654]; ribosome [GO:0005840]
Q9CR61	-0.238302	7.71377e-07	4.00209e-05	NDUB7_MOUSE	Ndufb7	NADH dehydrogenase [ubiquinone] 1 beta subcomplex subunit 7 (Complex I-B18) (CI-B18) (NADH-ubiquinone oxidoreductase B18 subunit)	Ndufb7	mitochondrial respiratory chain complex I assembly [GO:0032981]	mitochondrial inner membrane [GO:0005743]; mitochondrial intermembrane space [GO:0005758]; mitochondrial respiratory chain complex I [GO:0005747]; mitochondrion [GO:0005739]
Q9CR98	-0.313101	1.86586e-12	4.04722e-10	F136A_MOUSE	Fam136a	Protein FAM136A	Fam136a		cytoplasm [GO:0005737]; mitochondrion [GO:0005739]
Q9CRA7	-0.130626	1.83218e-05	0.000604905	ATP5S_MOUSE	Dmac2l Atp5s Atpw	ATP synthase subunit s, mitochondrial (ATP synthase-coupling factor B) (Distal membrane arm assembly complex 2-like protein) (Mitochondrial ATP synthase regulatory component factor B)	Dmac2l	ATP biosynthetic process [GO:0006754]; ion transport [GO:0006811]	cytoplasm [GO:0005737]; mitochondrial inner membrane [GO:0005743]; mitochondrion [GO:0005739]; proton-transporting ATP synthase complex, coupling factor F(o) [GO:0045263]	metal ion binding [GO:0046872]
Q9CRB9	0.0991886	4.70657e-07	2.70368e-05	MIC19_MOUSE	Chchd3 Mic19	MICOS complex subunit Mic19 (Coiled-coil-helix-coiled-coil-helix domain-containing protein 3)	Chchd3	cristae formation [GO:0042407]; inner mitochondrial membrane organization [GO:0007007]; mitochondrial fusion [GO:0008053]	MICOS complex [GO:0061617]; mitochondrial inner membrane [GO:0005743]; mitochondrion [GO:0005739]; nucleus [GO:0005634]	molecular adaptor activity [GO:0060090]; phosphatase binding [GO:0019902]
Q9CWZ3	-0.14788	0.000231639	0.00481853	RBM8A_MOUSE	Rbm8a Rbm8	RNA-binding protein 8A (RNA-binding motif protein 8A) (Ribonucleoprotein RBM8A)	Rbm8a	mRNA splicing, via spliceosome [GO:0000398]; mRNA transport [GO:0051028]; nuclear-transcribed mRNA catabolic process, nonsense-mediated decay [GO:0000184]; regulation of alternative mRNA splicing, via spliceosome [GO:0000381]; regulation of translation [GO:0006417]; RNA splicing [GO:0008380]	catalytic step 2 spliceosome [GO:0071013]; cytoplasm [GO:0005737]; dendrite [GO:0030425]; exon-exon junction complex [GO:0035145]; neuronal cell body [GO:0043025]; nuclear speck [GO:0016607]; nucleus [GO:0005634]; U2-type catalytic step 1 spliceosome [GO:0071006]	mRNA binding [GO:0003729]
Q9CX80	-0.15106	0.000383619	0.00735548	CYGB_MOUSE	Cygb	Cytoglobin (Histoglobin) (HGb)	Cygb	fatty acid oxidation [GO:0019395]; negative regulation of collagen biosynthetic process [GO:0032966]; negative regulation of fibroblast migration [GO:0010764]; negative regulation of hepatic stellate cell activation [GO:2000490]; response to hypoxia [GO:0001666]; response to oxidative stress [GO:0006979]	cytoplasm [GO:0005737]; neuronal cell body [GO:0043025]; neuron projection [GO:0043005]	catalase activity [GO:0004096]; fatty acid peroxidase activity [GO:0047888]; heme binding [GO:0020037]; iron ion binding [GO:0005506]; oxygen binding [GO:0019825]; oxygen carrier activity [GO:0005344]; peroxidase activity [GO:0004601]
Q9CXD6	-0.240378	2.70151e-09	3.21991e-07	MCUR1_MOUSE	Mcur1 Ccdc90a	Mitochondrial calcium uniporter regulator 1 (MCU regulator 1) (Coiled-coil domain-containing protein 90A, mitochondrial)	Mcur1	calcium import into the mitochondrion [GO:0036444]; calcium ion import [GO:0070509]; mitochondrial calcium ion transmembrane transport [GO:0006851]; positive regulation of mitochondrial calcium ion concentration [GO:0051561]	integral component of mitochondrial inner membrane [GO:0031305]; mitochondrion [GO:0005739]
Q9CXF4	-0.17827	0.0026727	0.0320288	TBC15_MOUSE	Tbc1d15	TBC1 domain family member 15 (GTPase-activating protein RAB7) (GAP for RAB7) (Rab7-GAP)	Tbc1d15	activation of GTPase activity [GO:0090630]; intracellular protein transport [GO:0006886]; regulation of GTPase activity [GO:0043087]	cytoplasm [GO:0005737]; extracellular region [GO:0005576]; mitochondrion [GO:0005739]	GTPase activator activity [GO:0005096]
Q9CXI5	-0.298225	6.00817e-06	0.000238703	MANF_MOUSE	Manf Armet	Mesencephalic astrocyte-derived neurotrophic factor (Arginine-rich protein) (Protein ARMET)	Manf	dopaminergic neuron differentiation [GO:0071542]; neuron projection development [GO:0031175]; regulation of response to endoplasmic reticulum stress [GO:1905897]; response to unfolded protein [GO:0006986]; vasoconstriction of artery involved in ischemic response to lowering of systemic arterial blood pressure [GO:0002014]	endoplasmic reticulum [GO:0005783]; endoplasmic reticulum lumen [GO:0005788]; extracellular space [GO:0005615]; sarcoplasmic reticulum lumen [GO:0033018]	growth factor activity [GO:0008083]; sulfatide binding [GO:0120146]
Q9CXV1	-0.130187	7.9942e-05	0.00204967	DHSD_MOUSE	Sdhd	Succinate dehydrogenase [ubiquinone] cytochrome b small subunit, mitochondrial (CybS) (CII-4) (QPs3) (Succinate dehydrogenase complex subunit D) (Succinate-ubiquinone oxidoreductase cytochrome b small subunit) (Succinate-ubiquinone reductase membrane anchor subunit)	Sdhd	cellular response to hypoxia [GO:0071456]; mitochondrial electron transport, succinate to ubiquinone [GO:0006121]; regulation of catecholamine secretion [GO:0050433]; tricarboxylic acid cycle [GO:0006099]	integral component of membrane [GO:0016021]; mitochondrial inner membrane [GO:0005743]; mitochondrial respiratory chain complex II, succinate dehydrogenase complex (ubiquinone) [GO:0005749]; mitochondrion [GO:0005739]	heme binding [GO:0020037]; metal ion binding [GO:0046872]; succinate dehydrogenase (ubiquinone) activity [GO:0008177]; ubiquinone binding [GO:0048039]
Q9CY16	-0.167975	0.00273307	0.0324001	RT28_MOUSE	Mrps28	28S ribosomal protein S28, mitochondrial (MRP-S28) (S28mt)	Mrps28	mitochondrial translation [GO:0032543]	mitochondrial small ribosomal subunit [GO:0005763]; mitochondrion [GO:0005739]
Q9CY62	-0.302525	0.000330948	0.00657424	RN181_MOUSE	Rnf181	E3 ubiquitin-protein ligase RNF181 (EC 2.3.2.27) (RING finger protein 181) (RING-type E3 ubiquitin transferase RNF181)	Rnf181	protein autoubiquitination [GO:0051865]; protein ubiquitination [GO:0016567]	cytoplasm [GO:0005737]	metal ion binding [GO:0046872]; ubiquitin protein ligase activity [GO:0061630]; ubiquitin-protein transferase activity [GO:0004842]
Q9CYZ2	-0.0890122	0.00312545	0.0360096	TPD54_MOUSE	Tpd52l2	Tumor protein D54 (Tumor protein D52-like 2)	Tpd52l2		cytoplasm [GO:0005737]; perinuclear region of cytoplasm [GO:0048471]	protein homodimerization activity [GO:0042803]
Q9CZ04	-0.107119	4.48405e-05	0.00129246	CSN7A_MOUSE	Cops7a Csn7a	COP9 signalosome complex subunit 7a (SGN7a) (Signalosome subunit 7a) (JAB1-containing signalosome subunit 7a)	Cops7a	COP9 signalosome assembly [GO:0010387]; protein deneddylation [GO:0000338]	COP9 signalosome [GO:0008180]; cytosol [GO:0005829]; nucleoplasm [GO:0005654]
Q9CZ13	0.0614093	0.00020376	0.00429943	QCR1_MOUSE	Uqcrc1	Cytochrome b-c1 complex subunit 1, mitochondrial (Complex III subunit 1) (Core protein I) (Ubiquinol-cytochrome-c reductase complex core protein 1)	Uqcrc1	mitochondrial electron transport, ubiquinol to cytochrome c [GO:0006122]; mitochondrial respiratory chain complex III assembly [GO:0034551]; response to activity [GO:0014823]; response to alkaloid [GO:0043279]	mitochondrial inner membrane [GO:0005743]; mitochondrial respiratory chain complex III [GO:0005750]; mitochondrion [GO:0005739]; myelin sheath [GO:0043209]	metal ion binding [GO:0046872]; protein-containing complex binding [GO:0044877]; ubiquitin protein ligase binding [GO:0031625]
Q9CZ42	0.0654474	0.00312736	0.0360096	NNRD_MOUSE	Naxd Carkd	ATP-dependent (S)-NAD(P)H-hydrate dehydratase (EC 4.2.1.93) (ATP-dependent NAD(P)HX dehydratase) (Carbohydrate kinase domain-containing protein) (NAD(P)HX dehydratase)	Naxd	metabolite repair [GO:0110051]; nicotinamide nucleotide metabolic process [GO:0046496]	mitochondrion [GO:0005739]	ADP-dependent NAD(P)H-hydrate dehydratase activity [GO:0052855]; ATP binding [GO:0005524]; ATP-dependent NAD(P)H-hydrate dehydratase activity [GO:0047453]
Q9CZU6	0.0865999	1.06191e-05	0.000383855	CISY_MOUSE	Cs	Citrate synthase, mitochondrial (EC 2.3.3.1) (Citrate (Si)-synthase)	Cs	acetyl-CoA metabolic process [GO:0006084]; carbohydrate metabolic process [GO:0005975]; citrate metabolic process [GO:0006101]; oxaloacetate metabolic process [GO:0006107]; tricarboxylic acid cycle [GO:0006099]	mitochondrial matrix [GO:0005759]; mitochondrion [GO:0005739]	acyltransferase, acyl groups converted into alkyl on transfer [GO:0046912]; citrate (Si)-synthase activity [GO:0004108]
Q9D051	0.073983	0.00052048	0.00921814	ODPB_MOUSE	Pdhb	Pyruvate dehydrogenase E1 component subunit beta, mitochondrial (PDHE1-B) (EC 1.2.4.1)	Pdhb	acetyl-CoA biosynthetic process from pyruvate [GO:0006086]; glucose metabolic process [GO:0006006]; mitochondrial acetyl-CoA biosynthetic process from pyruvate [GO:0061732]; tricarboxylic acid cycle [GO:0006099]	mitochondrial pyruvate dehydrogenase complex [GO:0005967]; mitochondrion [GO:0005739]; nucleoplasm [GO:0005654]; pyruvate dehydrogenase complex [GO:0045254]	pyruvate dehydrogenase (acetyl-transferring) activity [GO:0004739]; pyruvate dehydrogenase (NAD+) activity [GO:0034604]
Q9D0J8	-0.317804	1.67538e-06	7.94455e-05	PTMS_MOUSE	Ptms	Parathymosin	Ptms	immune system process [GO:0002376]	cytosol [GO:0005829]	zinc ion binding [GO:0008270]
Q9D0K2	0.0974972	0.000179263	0.00386878	SCOT1_MOUSE	Oxct1 Oxct Scot	Succinyl-CoA:3-ketoacid coenzyme A transferase 1, mitochondrial (EC 2.8.3.5) (3-oxoacid CoA-transferase 1) (Somatic-type succinyl-CoA:3-oxoacid CoA-transferase) (SCOT-s)	Oxct1	adipose tissue development [GO:0060612]; brain development [GO:0007420]; cellular ketone body metabolic process [GO:0046950]; heart development [GO:0007507]; ketone body catabolic process [GO:0046952]; ketone catabolic process [GO:0042182]; positive regulation of insulin secretion involved in cellular response to glucose stimulus [GO:0035774]; response to activity [GO:0014823]; response to drug […	mitochondrial matrix [GO:0005759]; mitochondrion [GO:0005739]	3-oxoacid CoA-transferase activity [GO:0008260]; CoA-transferase activity [GO:0008410]; identical protein binding [GO:0042802]
Q9D0M5	-0.19041	1.22817e-06	6.01801e-05	DYL2_MOUSE	Dynll2 Dlc2	Dynein light chain 2, cytoplasmic (8 kDa dynein light chain b) (DLC8) (DLC8b) (Dynein light chain LC8-type 2)	Dynll2	cilium assembly [GO:0060271]; microtubule-based process [GO:0007017]; positive regulation of ATP-dependent microtubule motor activity, plus-end-directed [GO:2000582]	9+0 non-motile cilium [GO:0097731]; centrosome [GO:0005813]; cytoplasm [GO:0005737]; cytoplasmic dynein complex [GO:0005868]; dynein complex [GO:0030286]; glutamatergic synapse [GO:0098978]; microtubule [GO:0005874]; myosin V complex [GO:0031475]; postsynapse [GO:0098794]; postsynaptic density [GO:0014069]	dynein intermediate chain binding [GO:0045505]; dynein light intermediate chain binding [GO:0051959]; identical protein binding [GO:0042802]; protein-containing complex binding [GO:0044877]; scaffold protein binding [GO:0097110]
Q9D1H6	-0.197276	9.31504e-11	1.46712e-08	NDUF4_MOUSE	Ndufaf4 Hrpap20	NADH dehydrogenase [ubiquinone] 1 alpha subcomplex assembly factor 4 (Hormone-regulated proliferation-associated protein of 20 kDa homolog)	Ndufaf4	defense response to virus [GO:0051607]; mitochondrial respiratory chain complex I assembly [GO:0032981]; NADH dehydrogenase complex assembly [GO:0010257]; negative regulation of apoptotic process [GO:0043066]; positive regulation of cell population proliferation [GO:0008284]	mitochondrial membrane [GO:0031966]; mitochondrion [GO:0005739]	calmodulin binding [GO:0005516]
Q9D1H8	-0.115292	0.00483099	0.0496269	RM53_MOUSE	Mrpl53	39S ribosomal protein L53, mitochondrial (L53mt) (MRP-L53)	Mrpl53		mitochondrial large ribosomal subunit [GO:0005762]; mitochondrion [GO:0005739]
Q9D1I6	0.122372	0.00166765	0.0228426	RM14_MOUSE	Mrpl14	39S ribosomal protein L14, mitochondrial (L14mt) (MRP-L14)	Mrpl14	translation [GO:0006412]	mitochondrial large ribosomal subunit [GO:0005762]; mitochondrion [GO:0005739]	structural constituent of ribosome [GO:0003735]
Q9D1K2	-0.265858	0.000147513	0.00331905	VATF_MOUSE	Atp6v1f Atp6s14 Vatf	V-type proton ATPase subunit F (V-ATPase subunit F) (V-ATPase 14 kDa subunit) (Vacuolar proton pump subunit F)	Atp6v1f		membrane [GO:0016020]; proton-transporting V-type ATPase, V1 domain [GO:0033180]; vacuolar proton-transporting V-type ATPase complex [GO:0016471]	ATPase-coupled ion transmembrane transporter activity [GO:0042625]; proton-transporting ATPase activity, rotational mechanism [GO:0046961]
Q9D1M4	-0.299571	1.09112e-07	8.44179e-06	MCA3_MOUSE	Eef1e1	Eukaryotic translation elongation factor 1 epsilon-1 (Elongation factor p18) (Multisynthase complex auxiliary component p18)	Eef1e1	cellular response to leukemia inhibitory factor [GO:1990830]; negative regulation of cell population proliferation [GO:0008285]; positive regulation of apoptotic process [GO:0043065]; positive regulation of apoptotic signaling pathway [GO:2001235]; positive regulation of cellular senescence [GO:2000774]; positive regulation of DNA damage response, signal transduction by p53 class mediator [GO:004…	aminoacyl-tRNA synthetase multienzyme complex [GO:0017101]; cytoplasm [GO:0005737]; cytosol [GO:0005829]; nucleolus [GO:0005730]; nucleoplasm [GO:0005654]; nucleus [GO:0005634]
Q9D1X0	-0.355027	7.40583e-08	6.04809e-06	NOL3_MOUSE	Nol3 Arc	Nucleolar protein 3 (Apoptosis repressor with CARD)	Nol3	blood vessel remodeling [GO:0001974]; cardiac muscle cell apoptotic process [GO:0010659]; cellular response to hypoxia [GO:0071456]; inhibition of cysteine-type endopeptidase activity [GO:0097340]; inhibition of cysteine-type endopeptidase activity involved in apoptotic process [GO:1990001]; intrinsic apoptotic signaling pathway [GO:0097193]; mRNA splice site selection [GO:0006376]; myoblast diff…	cytoplasm [GO:0005737]; membrane [GO:0016020]; mitochondrion [GO:0005739]; nucleolus [GO:0005730]; sarcoplasm [GO:0016528]; sarcoplasmic reticulum [GO:0016529]	calcium ion binding [GO:0005509]; caspase binding [GO:0089720]; cysteine-type endopeptidase inhibitor activity involved in apoptotic process [GO:0043027]; death effector domain binding [GO:0035877]; death receptor binding [GO:0005123]; identical protein binding [GO:0042802]; kinase binding [GO:0019900]; phosphatase binding [GO:0019902]; signaling receptor binding [GO:0005102]
Q9D2G2	0.0769234	0.000240626	0.00495869	ODO2_MOUSE	Dlst	Dihydrolipoyllysine-residue succinyltransferase component of 2-oxoglutarate dehydrogenase complex, mitochondrial (EC 2.3.1.61) (2-oxoglutarate dehydrogenase complex component E2) (OGDC-E2) (Dihydrolipoamide succinyltransferase component of 2-oxoglutarate dehydrogenase complex) (E2K)	Dlst	2-oxoglutarate metabolic process [GO:0006103]; histone succinylation [GO:0106077]; L-lysine catabolic process to acetyl-CoA via saccharopine [GO:0033512]; NADH metabolic process [GO:0006734]; succinyl-CoA metabolic process [GO:0006104]; tricarboxylic acid cycle [GO:0006099]	centriolar satellite [GO:0034451]; cytosol [GO:0005829]; intracellular membrane-bounded organelle [GO:0043231]; mitochondrial matrix [GO:0005759]; mitochondrion [GO:0005739]; myelin sheath [GO:0043209]; nucleoplasm [GO:0005654]; nucleus [GO:0005634]; oxoglutarate dehydrogenase complex [GO:0045252]; plasma membrane [GO:0005886]	acyltransferase activity [GO:0016746]; chaperone binding [GO:0051087]; dihydrolipoyllysine-residue succinyltransferase activity [GO:0004149]; heat shock protein binding [GO:0031072]
Q9D2V7	-0.162402	0.00479951	0.0494529	CORO7_MOUSE	Coro7	Coronin-7 (Crn7) (70 kDa WD repeat tumor rejection antigen homolog)	Coro7	actin filament organization [GO:0007015]; actin filament polymerization [GO:0030041]; cell migration [GO:0016477]; establishment of cell polarity [GO:0030010]; Golgi organization [GO:0007030]; Golgi to endosome transport [GO:0006895]; protein transport [GO:0015031]	cytoplasmic vesicle [GO:0031410]; cytosol [GO:0005829]; Golgi apparatus [GO:0005794]; Golgi membrane [GO:0000139]; integral component of membrane [GO:0016021]; trans-Golgi network [GO:0005802]	actin binding [GO:0003779]; actin filament binding [GO:0051015]
Q9D328	-0.338081	0.000396075	0.00751968	NACHO_MOUSE	Tmem35a Nacho Tmem35	Novel acetylcholine receptor chaperone (Peroxisomal membrane protein 52) (PMP52) (Transmembrane protein 35A)	Tmem35a	chaperone-mediated protein complex assembly [GO:0051131]; positive regulation of protein localization to cell surface [GO:2000010]	cytoplasmic vesicle [GO:0031410]; endoplasmic reticulum [GO:0005783]; endoplasmic reticulum membrane [GO:0005789]; integral component of membrane [GO:0016021]; peroxisomal membrane [GO:0005778]	acetylcholine receptor regulator activity [GO:0030548]
Q9D358	0.0844823	0.00204641	0.0267794	PPAC_MOUSE	Acp1	Low molecular weight phosphotyrosine protein phosphatase (LMW-PTP) (LMW-PTPase) (EC 3.1.3.48) (Low molecular weight cytosolic acid phosphatase) (EC 3.1.3.2)	Acp1		cytoplasm [GO:0005737]; cytoplasmic side of plasma membrane [GO:0009898]; cytosol [GO:0005829]; sarcolemma [GO:0042383]	acid phosphatase activity [GO:0003993]; non-membrane spanning protein tyrosine phosphatase activity [GO:0004726]; phosphatase activity [GO:0016791]; protein tyrosine phosphatase activity [GO:0004725]
Q9D3D9	0.0710264	0.000722002	0.0118807	ATPD_MOUSE	Atp5f1d Atp5d	ATP synthase subunit delta, mitochondrial (ATP synthase F1 subunit delta) (F-ATPase delta subunit)	Atp5f1d	aerobic respiration [GO:0009060]; ATP metabolic process [GO:0046034]; ATP synthesis coupled proton transport [GO:0015986]; mitochondrial ATP synthesis coupled proton transport [GO:0042776]; mitochondrial proton-transporting ATP synthase complex assembly [GO:0033615]; proton transmembrane transport [GO:1902600]	mitochondrial envelope [GO:0005740]; mitochondrial inner membrane [GO:0005743]; mitochondrial proton-transporting ATP synthase complex [GO:0005753]; mitochondrial proton-transporting ATP synthase complex, catalytic sector F(1) [GO:0000275]; mitochondrion [GO:0005739]; proton-transporting ATP synthase complex [GO:0045259]; proton-transporting ATP synthase complex, catalytic core F(1) [GO:0045261]	protein-containing complex binding [GO:0044877]; proton transmembrane transporter activity [GO:0015078]; proton-transporting ATP synthase activity, rotational mechanism [GO:0046933]
Q9D517	-0.0994727	0.000648252	0.0109954	PLCC_MOUSE	Agpat3 Lpaat3	1-acyl-sn-glycerol-3-phosphate acyltransferase gamma (EC 2.3.1.51) (1-acylglycerol-3-phosphate O-acyltransferase 3) (1-AGP acyltransferase 3) (1-AGPAT 3) (Lysophosphatidic acid acyltransferase gamma) (LPAAT-gamma)	Agpat3	CDP-diacylglycerol biosynthetic process [GO:0016024]	endomembrane system [GO:0012505]; endoplasmic reticulum [GO:0005783]; endoplasmic reticulum membrane [GO:0005789]; integral component of membrane [GO:0016021]; nuclear envelope [GO:0005635]	1-acylglycerol-3-phosphate O-acyltransferase activity [GO:0003841]; acyltransferase activity [GO:0016746]; lysophosphatidic acid acyltransferase activity [GO:0042171]
Q9D5T0	-0.0678614	0.00388485	0.0418382	ATAD1_MOUSE	Atad1	Outer mitochondrial transmembrane helix translocase (EC 7.4.2.-) (ATPase family AAA domain-containing protein 1) (Thorase)	Atad1	extraction of mislocalized protein from mitochondrial outer membrane [GO:0140570]; learning [GO:0007612]; memory [GO:0007613]; negative regulation of synaptic transmission, glutamatergic [GO:0051967]; positive regulation of receptor internalization [GO:0002092]; regulation of postsynaptic neurotransmitter receptor internalization [GO:0099149]	glutamatergic synapse [GO:0098978]; integral component of membrane [GO:0016021]; mitochondrial outer membrane [GO:0005741]; mitochondrion [GO:0005739]; peroxisomal membrane [GO:0005778]; postsynapse [GO:0098794]; postsynaptic membrane [GO:0045211]	ATP binding [GO:0005524]; ATP hydrolysis activity [GO:0140603]; transmembrane protein dislocase activity [GO:0140567]
Q9D6J5	-0.227502	5.73366e-11	9.36497e-09	NDUB8_MOUSE	Ndufb8	NADH dehydrogenase [ubiquinone] 1 beta subcomplex subunit 8, mitochondrial (Complex I-ASHI) (CI-ASHI) (NADH-ubiquinone oxidoreductase ASHI subunit)	Ndufb8	mitochondrial electron transport, NADH to ubiquinone [GO:0006120]; mitochondrial respiratory chain complex I assembly [GO:0032981]	endoplasmic reticulum [GO:0005783]; mitochondrial inner membrane [GO:0005743]; mitochondrial respiratory chain complex I [GO:0005747]; mitochondrion [GO:0005739]
Q9D6M3	-0.136663	5.67108e-08	4.90381e-06	GHC1_MOUSE	Slc25a22 Gc1	Mitochondrial glutamate carrier 1 (GC-1) (Glutamate/H(+) symporter 1) (Solute carrier family 25 member 22)	Slc25a22	aspartate transmembrane transport [GO:0015810]; L-glutamate transmembrane transport [GO:0015813]; malate-aspartate shuttle [GO:0043490]	integral component of membrane [GO:0016021]; mitochondrial inner membrane [GO:0005743]; mitochondrion [GO:0005739]	L-aspartate transmembrane transporter activity [GO:0015183]; L-glutamate transmembrane transporter activity [GO:0005313]; symporter activity [GO:0015293]; transmembrane transporter activity [GO:0022857]
Q9D6U8	-0.313266	1.12883e-09	1.42232e-07	F162A_MOUSE	Fam162a E2ig5	Protein FAM162A (E2-induced gene 5 protein homolog) (Growth and transformation-dependent protein) (HGTD-P)	Fam162a	activation of cysteine-type endopeptidase activity involved in apoptotic process [GO:0006919]; cellular response to hypoxia [GO:0071456]; neuron apoptotic process [GO:0051402]; positive regulation of apoptotic process [GO:0043065]; positive regulation of release of cytochrome c from mitochondria [GO:0090200]	cytosol [GO:0005829]; integral component of membrane [GO:0016021]; mitochondrial membrane [GO:0031966]; mitochondrion [GO:0005739]
Q9D7A8	-0.115424	8.27014e-06	0.000317142	ARMC1_MOUSE	Armc1	Armadillo repeat-containing protein 1	Armc1	intracellular distribution of mitochondria [GO:0048312]	cytosol [GO:0005829]; mitochondrial outer membrane [GO:0005741]; mitochondrion [GO:0005739]	metal ion binding [GO:0046872]
Q9D7S9	-0.30924	4.76958e-10	6.78511e-08	CHMP5_MOUSE	Chmp5 Snf7dc2	Charged multivesicular body protein 5 (Chromatin-modifying protein 5) (SNF7 domain-containing protein 2)	Chmp5	cellular response to lipopolysaccharide [GO:0071222]; cellular response to muramyl dipeptide [GO:0071225]; endosome to lysosome transport [GO:0008333]; late endosome to vacuole transport via multivesicular body sorting pathway [GO:0032511]; lysosome organization [GO:0007040]; midbody abscission [GO:0061952]; mitotic metaphase plate congression [GO:0007080]; multivesicular body-lysosome fusion [GO…	cytosol [GO:0005829]; endosome membrane [GO:0010008]; multivesicular body [GO:0005771]; nucleus [GO:0005634]
Q9D820	-0.126682	0.00487335	0.0497488	PRXD1_MOUSE	Prorsd1 Prdxdd1	Prolyl-tRNA synthetase associated domain-containing protein 1 (PrdX deacylase domain-containing protein 1)	Prorsd1			aminoacyl-tRNA editing activity [GO:0002161]
Q9D823	0.0783495	0.000899324	0.0142431	RL37_MOUSE	Rpl37	60S ribosomal protein L37	Rpl37	positive regulation of signal transduction by p53 class mediator [GO:1901798]; translation [GO:0006412]	cytosol [GO:0005829]; cytosolic large ribosomal subunit [GO:0022625]; cytosolic ribosome [GO:0022626]; synapse [GO:0045202]	growth factor binding [GO:0019838]; MDM2/MDM4 family protein binding [GO:0097371]; metal ion binding [GO:0046872]; RNA binding [GO:0003723]; rRNA binding [GO:0019843]; structural constituent of ribosome [GO:0003735]; ubiquitin ligase inhibitor activity [GO:1990948]
Q9D855	-0.263379	7.79181e-13	1.80852e-10	QCR7_MOUSE	Uqcrb	Cytochrome b-c1 complex subunit 7 (Complex III subunit 7) (Complex III subunit VII) (Ubiquinol-cytochrome c reductase complex 14 kDa protein)	Uqcrb	aerobic respiration [GO:0009060]; mitochondrial electron transport, ubiquinol to cytochrome c [GO:0006122]	mitochondrial inner membrane [GO:0005743]; mitochondrial respiratory chain complex III [GO:0005750]; mitochondrion [GO:0005739]
Q9D898	-0.18086	0.000179841	0.00386878	ARP5L_MOUSE	Arpc5l	Actin-related protein 2/3 complex subunit 5-like protein (Arp2/3 complex 16 kDa subunit 2) (ARC16-2)	Arpc5l	Arp2/3 complex-mediated actin nucleation [GO:0034314]; cell migration [GO:0016477]	Arp2/3 protein complex [GO:0005885]; cytoplasm [GO:0005737]; glutamatergic synapse [GO:0098978]; synapse [GO:0045202]	actin filament binding [GO:0051015]
Q9D8B3	-0.231741	1.0457e-06	5.1815e-05	CHM4B_MOUSE	Chmp4b	Charged multivesicular body protein 4b (Chromatin-modifying protein 4b) (CHMP4b)	Chmp4b	autophagy [GO:0006914]; exit from mitosis [GO:0010458]; late endosome to vacuole transport via multivesicular body sorting pathway [GO:0032511]; maintenance of lens transparency [GO:0036438]; membrane fission [GO:0090148]; midbody abscission [GO:0061952]; mitotic cytokinesis [GO:0000281]; mitotic metaphase plate congression [GO:0007080]; negative regulation of autophagosome assembly [GO:1902902];…	cytoplasm [GO:0005737]; cytoplasmic side of plasma membrane [GO:0009898]; cytosol [GO:0005829]; endosome [GO:0005768]; ESCRT III complex [GO:0000815]; glutamatergic synapse [GO:0098978]; late endosome membrane [GO:0031902]; membrane [GO:0016020]; membrane coat [GO:0030117]; midbody [GO:0030496]; multivesicular body [GO:0005771]; nuclear envelope [GO:0005635]; nucleus [GO:0005634]; postsynaptic de…	identical protein binding [GO:0042802]; protein homodimerization activity [GO:0042803]
Q9D8T7	-0.116709	4.74024e-05	0.00133278	SLIRP_MOUSE	Slirp	SRA stem-loop-interacting RNA-binding protein, mitochondrial	Slirp	flagellated sperm motility [GO:0030317]; mitochondrion morphogenesis [GO:0070584]; negative regulation of mitochondrial RNA catabolic process [GO:0000961]; single fertilization [GO:0007338]; spermatid development [GO:0007286]	acrosomal vesicle [GO:0001669]; cytoplasm [GO:0005737]; mitochondrion [GO:0005739]; nucleus [GO:0005634]; perinuclear region of cytoplasm [GO:0048471]; ribonucleoprotein complex [GO:1990904]; sperm flagellum [GO:0036126]	RNA binding [GO:0003723]
Q9D8V0	-0.593606	0.00483891	0.0496269	HM13_MOUSE	Hm13 H13 Psl3	Minor histocompatibility antigen H13 (EC 3.4.23.-) (Presenilin-like protein 3) (Signal peptide peptidase)	Hm13	in utero embryonic development [GO:0001701]; membrane protein proteolysis [GO:0033619]; membrane protein proteolysis involved in retrograde protein transport, ER to cytosol [GO:1904211]; signal peptide processing [GO:0006465]	cell surface [GO:0009986]; Derlin-1 retrotranslocation complex [GO:0036513]; endoplasmic reticulum [GO:0005783]; endoplasmic reticulum membrane [GO:0005789]; integral component of cytoplasmic side of endoplasmic reticulum membrane [GO:0071458]; integral component of lumenal side of endoplasmic reticulum membrane [GO:0071556]; plasma membrane [GO:0005886]; rough endoplasmic reticulum [GO:0005791]	aspartic endopeptidase activity, intramembrane cleaving [GO:0042500]; peptidase activity [GO:0008233]; protein homodimerization activity [GO:0042803]; ubiquitin protein ligase binding [GO:0031625]
Q9D8X2	-0.124236	0.00394097	0.0422863	CC124_MOUSE	Ccdc124	Coiled-coil domain-containing protein 124	Ccdc124	cell cycle [GO:0007049]; cell division [GO:0051301]	cytosol [GO:0005829]; microtubule organizing center [GO:0005815]; midbody [GO:0030496]; plasma membrane [GO:0005886]
Q9D8Y0	-0.204032	1.73636e-05	0.000580102	EFHD2_MOUSE	Efhd2 Sws1	EF-hand domain-containing protein D2 (Swiprosin-1)	Efhd2		membrane raft [GO:0045121]	calcium ion binding [GO:0005509]
Q9D967	-0.0939819	0.00147671	0.0209398	MGDP1_MOUSE	Mdp1	Magnesium-dependent phosphatase 1 (MDP-1) (EC 3.1.3.-) (EC 3.1.3.48)	Mdp1	fructosamine metabolic process [GO:0030389]		acid phosphatase activity [GO:0003993]; metal ion binding [GO:0046872]; phosphatase activity [GO:0016791]; protein tyrosine phosphatase activity [GO:0004725]
Q9DAS9	-0.249286	0.0012969	0.0188136	GBG12_MOUSE	Gng12	Guanine nucleotide-binding protein G(I)/G(S)/G(O) subunit gamma-12	Gng12	G protein-coupled receptor signaling pathway [GO:0007186]	G-protein beta/gamma-subunit complex [GO:0031680]; heterotrimeric G-protein complex [GO:0005834]	G-protein beta-subunit binding [GO:0031681]; PDZ domain binding [GO:0030165]; phosphate ion binding [GO:0042301]
Q9DB05	-0.191796	3.41536e-06	0.000150617	SNAA_MOUSE	Napa Snapa	Alpha-soluble NSF attachment protein (SNAP-alpha) (N-ethylmaleimide-sensitive factor attachment protein alpha)	Napa	apical protein localization [GO:0045176]; brain development [GO:0007420]; intracellular protein transport [GO:0006886]; neuron differentiation [GO:0030182]; positive regulation of ATPase activity [GO:0032781]; protein-containing complex disassembly [GO:0032984]; regulation of synaptic vesicle priming [GO:0010807]; SNARE complex disassembly [GO:0035494]; synaptic transmission, glutamatergic [GO:00…	glutamatergic synapse [GO:0098978]; myelin sheath [GO:0043209]; plasma membrane [GO:0005886]; postsynapse [GO:0098794]; presynapse [GO:0098793]; SNARE complex [GO:0031201]; synaptobrevin 2-SNAP-25-syntaxin-1a complex [GO:0070044]; vacuolar membrane [GO:0005774]	protein-containing complex binding [GO:0044877]; SNARE binding [GO:0000149]; soluble NSF attachment protein activity [GO:0005483]; syntaxin binding [GO:0019905]
Q9DB20	-0.0567528	0.00328434	0.0370745	ATPO_MOUSE	Atp5po Atp5o D12Wsu28e	ATP synthase subunit O, mitochondrial (ATP synthase peripheral stalk subunit OSCP) (Oligomycin sensitivity conferral protein) (OSCP)	Atp5po	ATP biosynthetic process [GO:0006754]; ATP metabolic process [GO:0046034]; ATP synthesis coupled proton transport [GO:0015986]; cellular response to cAMP [GO:0071320]; cellular response to cytokine stimulus [GO:0071345]; mitochondrial ATP synthesis coupled proton transport [GO:0042776]	cell surface [GO:0009986]; mitochondrial proton-transporting ATP synthase, stator stalk [GO:0000274]; mitochondrial proton-transporting ATP synthase complex [GO:0005753]; mitochondrial proton-transporting ATP synthase complex, coupling factor F(o) [GO:0000276]; mitochondrion [GO:0005739]; myelin sheath [GO:0043209]; plasma membrane [GO:0005886]; proton-transporting ATP synthase complex, catalytic…	estradiol binding [GO:1903924]; protein-containing complex binding [GO:0044877]; proton-transporting ATP synthase activity, rotational mechanism [GO:0046933]
Q9DCB8	0.103091	8.43153e-05	0.00212475	ISCA2_MOUSE	Isca2 Hbld1	Iron-sulfur cluster assembly 2 homolog, mitochondrial (HESB-like domain-containing protein 1)	Isca2	iron-sulfur cluster assembly [GO:0016226]; protein maturation by [4Fe-4S] cluster transfer [GO:0106035]	mitochondrion [GO:0005739]	2 iron, 2 sulfur cluster binding [GO:0051537]; 4 iron, 4 sulfur cluster binding [GO:0051539]; iron ion binding [GO:0005506]
Q9DCM2	-0.173758	1.04325e-06	5.1815e-05	GSTK1_MOUSE	Gstk1	Glutathione S-transferase kappa 1 (EC 2.5.1.18) (GST 13-13) (GST class-kappa) (GSTK1-1) (mGSTK1) (Glutathione S-transferase subunit 13)	Gstk1	epithelial cell differentiation [GO:0030855]; glutathione metabolic process [GO:0006749]	mitochondrial inner membrane [GO:0005743]; mitochondrial matrix [GO:0005759]; mitochondrion [GO:0005739]; peroxisome [GO:0005777]	glutathione peroxidase activity [GO:0004602]; glutathione transferase activity [GO:0004364]
Q9DCS9	-0.365352	1.16145e-13	3.65857e-11	NDUBA_MOUSE	Ndufb10	NADH dehydrogenase [ubiquinone] 1 beta subcomplex subunit 10 (Complex I-PDSW) (CI-PDSW) (NADH-ubiquinone oxidoreductase PDSW subunit)	Ndufb10	mitochondrial respiratory chain complex I assembly [GO:0032981]	mitochondrial inner membrane [GO:0005743]; mitochondrial respiratory chain complex I [GO:0005747]; mitochondrion [GO:0005739]	NADH dehydrogenase (ubiquinone) activity [GO:0008137]
Q9DCX2	-0.19389	1.84673e-16	1.35734e-13	ATP5H_MOUSE	Atp5pd Atp5h	ATP synthase subunit d, mitochondrial (ATPase subunit d) (ATP synthase peripheral stalk subunit d)	Atp5pd	ATP metabolic process [GO:0046034]; ATP synthesis coupled proton transport [GO:0015986]; cellular response to peptide [GO:1901653]; mitochondrial ATP synthesis coupled proton transport [GO:0042776]	mitochondrial inner membrane [GO:0005743]; mitochondrial proton-transporting ATP synthase, stator stalk [GO:0000274]; mitochondrial proton-transporting ATP synthase complex [GO:0005753]; mitochondrial proton-transporting ATP synthase complex, coupling factor F(o) [GO:0000276]; mitochondrion [GO:0005739]; myelin sheath [GO:0043209]	protein-containing complex binding [GO:0044877]; proton-transporting ATP synthase activity, rotational mechanism [GO:0046933]
Q9EPB4	-0.181653	9.78478e-05	0.00237093	ASC_MOUSE	Pycard Asc	Apoptosis-associated speck-like protein containing a CARD (mASC) (PYD and CARD domain-containing protein)	Pycard	activation of cysteine-type endopeptidase activity [GO:0097202]; activation of cysteine-type endopeptidase activity involved in apoptotic process [GO:0006919]; activation of innate immune response [GO:0002218]; apoptotic process [GO:0006915]; cellular response to interleukin-1 [GO:0071347]; cellular response to lipopolysaccharide [GO:0071222]; cellular response to tumor necrosis factor [GO:007135…	AIM2 inflammasome complex [GO:0097169]; cytoplasm [GO:0005737]; cytosol [GO:0005829]; endoplasmic reticulum [GO:0005783]; extracellular region [GO:0005576]; Golgi membrane [GO:0000139]; IkappaB kinase complex [GO:0008385]; inflammasome complex [GO:0061702]; mitochondrion [GO:0005739]; neuronal cell body [GO:0043025]; NLRP1 inflammasome complex [GO:0072558]; NLRP3 inflammasome complex [GO:0072559]…	BMP receptor binding [GO:0070700]; cysteine-type endopeptidase activity involved in apoptotic process [GO:0097153]; enzyme binding [GO:0019899]; identical protein binding [GO:0042802]; interleukin-6 receptor binding [GO:0005138]; myosin I binding [GO:0017024]; peptidase activator activity involved in apoptotic process [GO:0016505]; protease binding [GO:0002020]; protein dimerization activity [GO:…
Q9EPB5	0.0850131	0.00487027	0.0497488	SERHL_MOUSE	Serhl	Serine hydrolase-like protein (SHL) (EC 3.1.-.-)	Serhl		cytoplasmic vesicle [GO:0031410]; mitochondrion [GO:0005739]; perinuclear region of cytoplasm [GO:0048471]; peroxisome [GO:0005777]	hydrolase activity [GO:0016787]
Q9EPL4	-0.214449	0.00241872	0.0299232	METL9_MOUSE	Mettl9 drev MNCb-5680	Protein-L-histidine N-pros-methyltransferase (EC 2.1.1.-) (DORA reverse strand protein) (DREV) (Methyltransferase-like protein 9) (mMETTL9)	Mettl9	methylation [GO:0032259]	endoplasmic reticulum [GO:0005783]; mitochondrion [GO:0005739]	protein-L-histidine N-pros-methyltransferase activity [GO:0106370]
Q9EPM5	-0.135429	0.000428061	0.00799894	SYNCI_MOUSE	Sync Sync1	Syncoilin (Syncoilin intermediate filament 1) (Syncoilin-1)	Sync	intermediate filament-based process [GO:0045103]	cytoplasm [GO:0005737]; cytosol [GO:0005829]; intermediate filament [GO:0005882]; neuromuscular junction [GO:0031594]; perinuclear region of cytoplasm [GO:0048471]; sarcolemma [GO:0042383]; Z disc [GO:0030018]
Q9EQ06	-0.192734	6.25965e-05	0.00168324	DHB11_MOUSE	Hsd17b11 Dhrs8 Pan1b	Estradiol 17-beta-dehydrogenase 11 (EC 1.1.1.62) (17-beta-hydroxysteroid dehydrogenase 11) (17-beta-HSD 11) (17bHSD11) (17betaHSD11) (17-beta-hydroxysteroid dehydrogenase XI) (17-beta-HSD XI) (17betaHSDXI) (Dehydrogenase/reductase SDR family member 8)	Hsd17b11	androgen catabolic process [GO:0006710]; steroid biosynthetic process [GO:0006694]	cytoplasm [GO:0005737]; endoplasmic reticulum [GO:0005783]; lipid droplet [GO:0005811]	17-beta-hydroxysteroid dehydrogenase (NAD+) activity [GO:0044594]; 17-beta-hydroxysteroid dehydrogenase (NADP+) activity [GO:0072582]; oxidoreductase activity, acting on the CH-OH group of donors, NAD or NADP as acceptor [GO:0016616]; steroid dehydrogenase activity [GO:0016229]
Q9EQH3	-0.0967045	0.00202428	0.026621	VPS35_MOUSE	Vps35 Mem3	Vacuolar protein sorting-associated protein 35 (Maternal-embryonic 3) (Vesicle protein sorting 35)	Vps35	endocytic recycling [GO:0032456]; intracellular protein transport [GO:0006886]; lysosome organization [GO:0007040]; mitochondrial fragmentation involved in apoptotic process [GO:0043653]; mitochondrion to lysosome transport [GO:0099074]; negative regulation of cell death [GO:0060548]; negative regulation of cellular protein localization [GO:1903828]; negative regulation of gene expression [GO:001…	cytoplasm [GO:0005737]; cytosol [GO:0005829]; early endosome [GO:0005769]; endosome [GO:0005768]; endosome membrane [GO:0010008]; glutamatergic synapse [GO:0098978]; integral component of membrane [GO:0016021]; late endosome [GO:0005770]; lysosome [GO:0005764]; mitochondrion-derived vesicle [GO:0099073]; neuronal cell body [GO:0043025]; neuron projection [GO:0043005]; perinuclear region of cytopl…	D1 dopamine receptor binding [GO:0031748]
Q9ESB3	0.12258	0.00207841	0.0269583	HRG_MOUSE	Hrg	Histidine-rich glycoprotein (Histidine-proline-rich glycoprotein) (HPRG)	Hrg	angiogenesis [GO:0001525]; antimicrobial humoral immune response mediated by antimicrobial peptide [GO:0061844]; chemotaxis [GO:0006935]; defense response to fungus [GO:0050832]; fibrinolysis [GO:0042730]; heme export [GO:0097037]; heme transport [GO:0015886]; negative regulation of angiogenesis [GO:0016525]; negative regulation of blood vessel endothelial cell migration [GO:0043537]; negative re…	collagen-containing extracellular matrix [GO:0062023]; endolysosome [GO:0036019]; extracellular region [GO:0005576]; phagolysosome membrane [GO:0061474]; vesicle [GO:0031982]	cysteine-type endopeptidase inhibitor activity [GO:0004869]; endopeptidase inhibitor activity [GO:0004866]; heme binding [GO:0020037]; heparan sulfate proteoglycan binding [GO:0043395]; heparin binding [GO:0008201]; immunoglobulin binding [GO:0019865]; metal ion binding [GO:0046872]; serine-type endopeptidase inhibitor activity [GO:0004867]; signaling receptor binding [GO:0005102]; zinc ion bindi…
Q9ET26	-0.108343	0.003236	0.0366858	RN114_MOUSE	Rnf114 Zfp228 Zfp313 Znf228 Znf313	E3 ubiquitin-protein ligase RNF114 (EC 2.3.2.27) (RING finger protein 114) (RING-type E3 ubiquitin transferase RNF114) (Zinc finger protein 228) (Zinc finger protein 313)	Rnf114	cell differentiation [GO:0030154]; protein polyubiquitination [GO:0000209]; spermatogenesis [GO:0007283]; ubiquitin-dependent protein catabolic process [GO:0006511]	cytosol [GO:0005829]; nucleus [GO:0005634]; plasma membrane [GO:0005886]	metal ion binding [GO:0046872]; ubiquitin protein ligase activity [GO:0061630]
Q9ET30	-0.135635	0.0027648	0.032601	TM9S3_MOUSE	Tm9sf3 Smbp	Transmembrane 9 superfamily member 3	Tm9sf3	protein localization to membrane [GO:0072657]	integral component of membrane [GO:0016021]; membrane [GO:0016020]
Q9ET78	0.0779049	0.00224126	0.0286492	JPH2_MOUSE	Jph2 Jp2	Junctophilin-2 (JP-2) (Junctophilin type 2) [Cleaved into: Junctophilin-2 N-terminal fragment (JP2NT)]	Jph2	calcium ion homeostasis [GO:0055074]; negative regulation of transcription, DNA-templated [GO:0045892]; negative regulation of transcription by RNA polymerase II [GO:0000122]; positive regulation of cytosolic calcium ion concentration [GO:0007204]; positive regulation of ryanodine-sensitive calcium-release channel activity [GO:0060316]; regulation of cardiac muscle tissue development [GO:0055024]	endoplasmic reticulum membrane [GO:0005789]; integral component of membrane [GO:0016021]; junctional membrane complex [GO:0030314]; membrane [GO:0016020]; nucleus [GO:0005634]; plasma membrane [GO:0005886]; sarcoplasmic reticulum [GO:0016529]; sarcoplasmic reticulum membrane [GO:0033017]; Z disc [GO:0030018]	core promoter sequence-specific DNA binding [GO:0001046]; DNA binding [GO:0003677]; DNA-binding transcription repressor activity, RNA polymerase II-specific [GO:0001227]; phosphatidic acid binding [GO:0070300]; phosphatidylinositol-3,4,5-trisphosphate binding [GO:0005547]; phosphatidylinositol-3,5-bisphosphate binding [GO:0080025]; phosphatidylinositol-3-phosphate binding [GO:0032266]; phosphatid…
Q9JHI5	0.0942873	5.75784e-05	0.00156741	IVD_MOUSE	Ivd	Isovaleryl-CoA dehydrogenase, mitochondrial (IVD) (EC 1.3.8.4) (Butyryl-CoA dehydrogenase) (EC 1.3.8.1)	Ivd	branched-chain amino acid catabolic process [GO:0009083]; fatty acid beta-oxidation using acyl-CoA dehydrogenase [GO:0033539]; leucine catabolic process [GO:0006552]	mitochondrial matrix [GO:0005759]; mitochondrial membrane [GO:0031966]; mitochondrion [GO:0005739]; nucleoplasm [GO:0005654]	butyryl-CoA dehydrogenase activity [GO:0004085]; flavin adenine dinucleotide binding [GO:0050660]; identical protein binding [GO:0042802]; isovaleryl-CoA dehydrogenase activity [GO:0008470]
Q9JHJ0	-0.176252	9.86461e-06	0.000362524	TMOD3_MOUSE	Tmod3	Tropomodulin-3 (Ubiquitous tropomodulin) (U-Tmod)	Tmod3	actin cytoskeleton organization [GO:0030036]; actin filament organization [GO:0007015]; erythrocyte development [GO:0048821]; muscle contraction [GO:0006936]; myofibril assembly [GO:0030239]; negative regulation of cellular component movement [GO:0051271]; pointed-end actin filament capping [GO:0051694]; positive regulation of mitotic cell cycle phase transition [GO:1901992]	cytoskeleton [GO:0005856]; filamentous actin [GO:0031941]; lamellipodium [GO:0030027]; myofibril [GO:0030016]; ruffle [GO:0001726]; striated muscle thin filament [GO:0005865]	actin binding [GO:0003779]; microtubule minus-end binding [GO:0051011]; tropomyosin binding [GO:0005523]
Q9JHQ5	-0.236082	8.55214e-05	0.00214289	LZTL1_MOUSE	Lztfl1	Leucine zipper transcription factor-like protein 1	Lztfl1	negative regulation of protein localization to ciliary membrane [GO:1903568]; negative regulation of protein localization to cilium [GO:1903565]	cytoplasm [GO:0005737]; cytosol [GO:0005829]	identical protein binding [GO:0042802]; protein-containing complex binding [GO:0044877]
Q9JIQ3	-0.168953	0.00356602	0.0393153	DBLOH_MOUSE	Diablo Smac	Diablo homolog, mitochondrial (Direct IAP-binding protein with low pI) (Second mitochondria-derived activator of caspase) (Smac)	Diablo	activation of cysteine-type endopeptidase activity involved in apoptotic process [GO:0006919]; activation of cysteine-type endopeptidase activity involved in apoptotic process by cytochrome c [GO:0008635]; intrinsic apoptotic signaling pathway [GO:0097193]; intrinsic apoptotic signaling pathway in response to oxidative stress [GO:0008631]; neuron apoptotic process [GO:0051402]; positive regulatio…	CD40 receptor complex [GO:0035631]; cytoplasm [GO:0005737]; cytoplasmic side of plasma membrane [GO:0009898]; mitochondrial intermembrane space [GO:0005758]; mitochondrion [GO:0005739]
Q9JJI8	-0.27717	1.22186e-07	9.29038e-06	RL38_MOUSE	Rpl38	60S ribosomal protein L38	Rpl38	90S preribosome assembly [GO:0034463]; axial mesoderm development [GO:0048318]; cytoplasmic translation [GO:0002181]; middle ear morphogenesis [GO:0042474]; ossification [GO:0001503]; regulation of translation [GO:0006417]; ribonucleoprotein complex assembly [GO:0022618]; sensory perception of sound [GO:0007605]; skeletal system development [GO:0001501]	cytosol [GO:0005829]; cytosolic large ribosomal subunit [GO:0022625]; cytosolic ribosome [GO:0022626]; eukaryotic 80S initiation complex [GO:0033291]; polysomal ribosome [GO:0042788]; postsynaptic density [GO:0014069]; synapse [GO:0045202]	structural constituent of ribosome [GO:0003735]
Q9JJV2	-0.179819	1.19868e-05	0.000417104	PROF2_MOUSE	Pfn2	Profilin-2 (Profilin II)	Pfn2	actin cytoskeleton organization [GO:0030036]; modification of postsynaptic actin cytoskeleton [GO:0098885]; negative regulation of actin filament polymerization [GO:0030837]; negative regulation of epithelial cell migration [GO:0010633]; negative regulation of ruffle assembly [GO:1900028]; positive regulation of actin filament bundle assembly [GO:0032233]; positive regulation of actin filament po…	cytoplasm [GO:0005737]; cytoskeleton [GO:0005856]; cytosol [GO:0005829]; glutamatergic synapse [GO:0098978]; postsynapse [GO:0098794]; presynapse [GO:0098793]; Schaffer collateral - CA1 synapse [GO:0098685]	actin binding [GO:0003779]; actin monomer binding [GO:0003785]; phosphatidylinositol-4,5-bisphosphate binding [GO:0005546]
Q9JJW5	0.0684425	0.00154843	0.0217719	MYOZ2_MOUSE	Myoz2	Myozenin-2 (Calsarcin-1) (FATZ-related protein 2)	Myoz2	negative regulation of calcineurin-NFAT signaling cascade [GO:0070885]; negative regulation of transcription by RNA polymerase II [GO:0000122]; sarcomere organization [GO:0045214]; skeletal muscle fiber adaptation [GO:0043503]; skeletal muscle tissue development [GO:0007519]	actin cytoskeleton [GO:0015629]; Z disc [GO:0030018]	actin binding [GO:0003779]; FATZ binding [GO:0051373]; telethonin binding [GO:0031433]
Q9JKL5	-0.146914	0.00460139	0.0478588	CHP3_MOUSE	Tesc Chp3	Calcineurin B homologous protein 3 (Tescalcin) (TE-1) (TSC)	Tesc	cellular response to retinoic acid [GO:0071300]; cellular sodium ion homeostasis [GO:0006883]; male gonad development [GO:0008584]; megakaryocyte differentiation [GO:0030219]; negative regulation of cell population proliferation [GO:0008285]; positive regulation of gene expression [GO:0010628]; positive regulation of granulocyte differentiation [GO:0030854]; positive regulation of megakaryocyte d…	cytoplasm [GO:0005737]; cytosol [GO:0005829]; lamellipodium [GO:0030027]; nucleoplasm [GO:0005654]; nucleus [GO:0005634]; plasma membrane [GO:0005886]; ruffle [GO:0001726]; ruffle membrane [GO:0032587]	calcium ion binding [GO:0005509]; magnesium ion binding [GO:0000287]; phosphatase inhibitor activity [GO:0019212]; protein homodimerization activity [GO:0042803]; protein kinase inhibitor activity [GO:0004860]
Q9JKS4	0.125283	5.33774e-06	0.000213995	LDB3_MOUSE	Ldb3 Kiaa0613	LIM domain-binding protein 3 (Protein cypher) (Protein oracle) (Z-band alternatively spliced PDZ-motif protein)	Ldb3	actin cytoskeleton organization [GO:0030036]; heart development [GO:0007507]; muscle structure development [GO:0061061]; sarcomere organization [GO:0045214]	adherens junction [GO:0005912]; cytoskeleton [GO:0005856]; filamentous actin [GO:0031941]; perinuclear region of cytoplasm [GO:0048471]; pseudopodium [GO:0031143]; stress fiber [GO:0001725]; Z disc [GO:0030018]	actin binding [GO:0003779]; cytoskeletal protein binding [GO:0008092]; metal ion binding [GO:0046872]; muscle alpha-actinin binding [GO:0051371]; protein kinase C binding [GO:0005080]
Q9JL62	-0.241446	0.000396886	0.00751968	GLTP_MOUSE	Gltp	Glycolipid transfer protein (GLTP)	Gltp	ceramide transport [GO:0035627]; intermembrane lipid transfer [GO:0120009]	cytosol [GO:0005829]; membrane [GO:0016020]	ceramide 1-phosphate binding [GO:1902387]; ceramide 1-phosphate transfer activity [GO:1902388]; glycolipid binding [GO:0051861]; identical protein binding [GO:0042802]; lipid binding [GO:0008289]; lipid transfer activity [GO:0120013]
Q9JM76	-0.207892	1.04454e-05	0.000380697	ARPC3_MOUSE	Arpc3	Actin-related protein 2/3 complex subunit 3 (Arp2/3 complex 21 kDa subunit) (p21-ARC)	Arpc3	Arp2/3 complex-mediated actin nucleation [GO:0034314]; cellular response to nerve growth factor stimulus [GO:1990090]	Arp2/3 protein complex [GO:0005885]; cell leading edge [GO:0031252]; cytoplasm [GO:0005737]; filamentous actin [GO:0031941]; growth cone leading edge [GO:0061850]; lamellipodium [GO:0030027]; nucleus [GO:0005634]; site of double-strand break [GO:0035861]	actin filament binding [GO:0051015]; structural constituent of cytoskeleton [GO:0005200]
Q9QVP4	-0.333551	0.00467366	0.048269	MLRA_MOUSE	Myl7 Mylc2a	Myosin regulatory light chain 2, atrial isoform (MLC-2a) (MLC2a) (Myosin light chain 2a) (Myosin regulatory light chain 7)	Myl7		A band [GO:0031672]; dendritic spine [GO:0043197]; myosin complex [GO:0016459]	calcium ion binding [GO:0005509]
Q9QXC1	0.169609	0.000170778	0.00374691	FETUB_MOUSE	Fetub	Fetuin-B (Fetuin-like protein IRL685)	Fetub	binding of sperm to zona pellucida [GO:0007339]; negative regulation of endopeptidase activity [GO:0010951]; single fertilization [GO:0007338]	extracellular region [GO:0005576]; extracellular space [GO:0005615]	cysteine-type endopeptidase inhibitor activity [GO:0004869]; endopeptidase inhibitor activity [GO:0004866]; metalloendopeptidase inhibitor activity [GO:0008191]
Q9QXX4	0.11926	2.26274e-06	0.000103944	CMC2_MOUSE	Slc25a13 Aralar2	Calcium-binding mitochondrial carrier protein Aralar2 (Citrin) (Mitochondrial aspartate glutamate carrier 2) (Solute carrier family 25 member 13)	Slc25a13	aspartate transmembrane transport [GO:0015810]; ATP biosynthetic process [GO:0006754]; cellular respiration [GO:0045333]; L-glutamate transmembrane transport [GO:0015813]; malate-aspartate shuttle [GO:0043490]; response to calcium ion [GO:0051592]	integral component of membrane [GO:0016021]; mitochondrial inner membrane [GO:0005743]; mitochondrion [GO:0005739]	calcium ion binding [GO:0005509]; identical protein binding [GO:0042802]; L-aspartate transmembrane transporter activity [GO:0015183]; L-glutamate transmembrane transporter activity [GO:0005313]; transmembrane transporter activity [GO:0022857]
Q9QYS9	-0.176576	7.43659e-05	0.00192914	QKI_MOUSE	Qki Qk Qk1 Qka1	Protein quaking (MqkI) (qkI)	Qki	axon ensheathment [GO:0008366]; long-chain fatty acid biosynthetic process [GO:0042759]; mRNA processing [GO:0006397]; mRNA stabilization [GO:0048255]; mRNA transport [GO:0051028]; muscle cell differentiation [GO:0042692]; myelination [GO:0042552]; negative regulation of cardiac muscle cell apoptotic process [GO:0010667]; positive regulation of gene expression [GO:0010628]; positive regulation of…	cytoplasm [GO:0005737]; nucleus [GO:0005634]; synapse [GO:0045202]	mRNA binding [GO:0003729]; RNA binding [GO:0003723]; SH3 domain binding [GO:0017124]
Q9QZF2	-0.0770004	0.00424448	0.0448877	GPC1_MOUSE	Gpc1	Glypican-1 [Cleaved into: Secreted glypican-1]	Gpc1	cell migration [GO:0016477]; heparan sulfate proteoglycan catabolic process [GO:0030200]; myelin assembly [GO:0032288]; negative regulation of fibroblast growth factor receptor signaling pathway [GO:0040037]; positive regulation of skeletal muscle cell differentiation [GO:2001016]; regulation of protein localization to membrane [GO:1905475]; Schwann cell differentiation [GO:0014037]	anchored component of plasma membrane [GO:0046658]; cell surface [GO:0009986]; collagen-containing extracellular matrix [GO:0062023]; cytosol [GO:0005829]; endosome [GO:0005768]; extracellular matrix [GO:0031012]; extracellular space [GO:0005615]; Golgi lumen [GO:0005796]; membrane raft [GO:0045121]; neuronal cell body [GO:0043025]; nucleoplasm [GO:0005654]; plasma membrane [GO:0005886]; synapse …	collagen V binding [GO:0070052]; copper ion binding [GO:0005507]; fibroblast growth factor binding [GO:0017134]; laminin binding [GO:0043236]
Q9R013	-0.121753	0.00259828	0.0317408	CATF_MOUSE	Ctsf	Cathepsin F (EC 3.4.22.41)	Ctsf	proteolysis involved in cellular protein catabolic process [GO:0051603]	extracellular space [GO:0005615]; lysosome [GO:0005764]	cysteine-type endopeptidase activity [GO:0004197]; cysteine-type peptidase activity [GO:0008234]
Q9R1B9	-0.273211	3.94974e-05	0.00116122	SLIT2_MOUSE	Slit2	Slit homolog 2 protein (Slit-2) [Cleaved into: Slit homolog 2 protein N-product; Slit homolog 2 protein C-product]	Slit2	aortic valve morphogenesis [GO:0003180]; axon extension involved in axon guidance [GO:0048846]; axon guidance [GO:0007411]; axonogenesis [GO:0007409]; branching morphogenesis of an epithelial tube [GO:0048754]; cell-cell adhesion [GO:0098609]; cell migration involved in sprouting angiogenesis [GO:0002042]; cellular response to heparin [GO:0071504]; chemorepulsion involved in postnatal olfactory b…	cell surface [GO:0009986]; collagen-containing extracellular matrix [GO:0062023]; cytoplasm [GO:0005737]; extracellular space [GO:0005615]; plasma membrane [GO:0005886]	calcium ion binding [GO:0005509]; chemorepellent activity [GO:0045499]; GTPase inhibitor activity [GO:0005095]; heparan sulfate proteoglycan binding [GO:0043395]; heparin binding [GO:0008201]; identical protein binding [GO:0042802]; laminin-1 binding [GO:0043237]; protein homodimerization activity [GO:0042803]; proteoglycan binding [GO:0043394]; Roundabout binding [GO:0048495]; signaling receptor…
Q9R1P3	-0.115667	2.64354e-05	0.000826809	PSB2_MOUSE	Psmb2	Proteasome subunit beta type-2 (Macropain subunit C7-I) (Multicatalytic endopeptidase complex subunit C7-I) (Proteasome component C7-I)	Psmb2	proteasomal ubiquitin-independent protein catabolic process [GO:0010499]; proteasome-mediated ubiquitin-dependent protein catabolic process [GO:0043161]; response to organic cyclic compound [GO:0014070]; response to organonitrogen compound [GO:0010243]	cytoplasm [GO:0005737]; cytosol [GO:0005829]; nucleoplasm [GO:0005654]; nucleus [GO:0005634]; proteasome complex [GO:0000502]; proteasome core complex [GO:0005839]; proteasome core complex, beta-subunit complex [GO:0019774]	endopeptidase activity [GO:0004175]; threonine-type endopeptidase activity [GO:0004298]
Q9WV69	0.212899	0.000561599	0.00975059	DEMA_MOUSE	Dmtn Epb4.9 Epb49	Dematin (Dematin actin-binding protein) (Erythrocyte membrane protein band 4.9)	Dmtn	actin cytoskeleton organization [GO:0030036]; actin filament bundle assembly [GO:0051017]; actin filament capping [GO:0051693]; actin filament reorganization [GO:0090527]; calcium-mediated signaling using extracellular calcium source [GO:0035585]; calcium-mediated signaling using intracellular calcium source [GO:0035584]; cellular response to calcium ion [GO:0071277]; cellular response to cAMP [G…	actin cytoskeleton [GO:0015629]; actin filament [GO:0005884]; cell projection membrane [GO:0031253]; cortical cytoskeleton [GO:0030863]; cytoplasmic vesicle [GO:0031410]; cytosol [GO:0005829]; endomembrane system [GO:0012505]; membrane [GO:0016020]; perinuclear region of cytoplasm [GO:0048471]; plasma membrane [GO:0005886]; platelet dense tubular network membrane [GO:0031095]; postsynaptic densit…	actin binding [GO:0003779]; actin filament binding [GO:0051015]; protein self-association [GO:0043621]; signaling receptor binding [GO:0005102]; spectrin binding [GO:0030507]
Q9WVA2	-0.203304	1.20718e-05	0.000417104	TIM8A_MOUSE	Timm8a1 Ddp1 Tim8a Timm8a	Mitochondrial import inner membrane translocase subunit Tim8 A (Deafness dystonia protein 1 homolog)	Timm8a1	protein targeting to mitochondrion [GO:0006626]	mitochondrial inner membrane [GO:0005743]; mitochondrial intermembrane space [GO:0005758]; mitochondrion [GO:0005739]	identical protein binding [GO:0042802]; zinc ion binding [GO:0008270]
Q9WVC3	-0.245184	0.000664955	0.01115	CAV2_MOUSE	Cav2	Caveolin-2	Cav2	basement membrane organization [GO:0071711]; caveola assembly [GO:0070836]; cell differentiation [GO:0030154]; chemical synaptic transmission [GO:0007268]; endocytosis [GO:0006897]; endoplasmic reticulum organization [GO:0007029]; insulin receptor signaling pathway [GO:0008286]; mitochondrion organization [GO:0007005]; negative regulation of cell population proliferation [GO:0008285]; negative re…	acrosomal membrane [GO:0002080]; caveola [GO:0005901]; caveolar macromolecular signaling complex [GO:0002095]; cell surface [GO:0009986]; cytoplasm [GO:0005737]; cytoplasmic vesicle [GO:0031410]; cytosol [GO:0005829]; endoplasmic reticulum [GO:0005783]; extrinsic component of cytoplasmic side of plasma membrane [GO:0031234]; focal adhesion [GO:0005925]; Golgi apparatus [GO:0005794]; Golgi membran…	D1 dopamine receptor binding [GO:0031748]; mitogen-activated protein kinase kinase kinase binding [GO:0031435]; molecular adaptor activity [GO:0060090]; phosphoprotein binding [GO:0051219]; protein heterodimerization activity [GO:0046982]; protein homodimerization activity [GO:0042803]; protein kinase binding [GO:0019901]; protein-macromolecule adaptor activity [GO:0030674]; scaffold protein bind…
Q9WVL0	-0.0961884	0.000178513	0.00386878	MAAI_MOUSE	Gstz1 Maai	Maleylacetoacetate isomerase (MAAI) (EC 5.2.1.2) (GSTZ1-1) (Glutathione S-transferase zeta 1) (EC 2.5.1.18)	Gstz1	glutathione metabolic process [GO:0006749]; L-phenylalanine catabolic process [GO:0006559]; tyrosine catabolic process [GO:0006572]	mitochondrion [GO:0005739]	glutathione transferase activity [GO:0004364]; identical protein binding [GO:0042802]; maleylacetoacetate isomerase activity [GO:0016034]; protein homodimerization activity [GO:0042803]
Q9Z103	1.46205	0.00154387	0.0217719	ADNP_MOUSE	Adnp	Activity-dependent neuroprotector homeobox protein (Activity-dependent neuroprotective protein)	Adnp	activation of protein kinase activity [GO:0032147]; cellular response to extracellular stimulus [GO:0031668]; cGMP-mediated signaling [GO:0019934]; estrous cycle [GO:0044849]; negative regulation of gene expression [GO:0010629]; negative regulation of neuron apoptotic process [GO:0043524]; negative regulation of protein binding [GO:0032091]; negative regulation of synaptic transmission [GO:005080…	axon [GO:0030424]; cytoplasm [GO:0005737]; dendrite [GO:0030425]; extracellular space [GO:0005615]; neuronal cell body [GO:0043025]; nucleus [GO:0005634]; RNA polymerase II transcription regulator complex [GO:0090575]	beta-tubulin binding [GO:0048487]; chromatin binding [GO:0003682]; copper ion binding [GO:0005507]; DNA binding [GO:0003677]; peptide binding [GO:0042277]
Q9Z1J3	0.0625443	0.0034604	0.0385363	NFS1_MOUSE	Nfs1 Nifs	Cysteine desulfurase, mitochondrial (m-Nfs1) (EC 2.8.1.7)	Nfs1	[2Fe-2S] cluster assembly [GO:0044571]; iron incorporation into metallo-sulfur cluster [GO:0018283]; iron-sulfur cluster assembly [GO:0016226]; Mo-molybdopterin cofactor biosynthetic process [GO:0006777]	cytosol [GO:0005829]; mitochondrial matrix [GO:0005759]; mitochondrion [GO:0005739]; nucleoplasm [GO:0005654]; nucleus [GO:0005634]	cysteine desulfurase activity [GO:0031071]; iron-sulfur cluster binding [GO:0051536]; metal ion binding [GO:0046872]; protein homodimerization activity [GO:0042803]; pyridoxal phosphate binding [GO:0030170]
Q9Z1P6	-0.0975556	0.00117146	0.0176923	NDUA7_MOUSE	Ndufa7	NADH dehydrogenase [ubiquinone] 1 alpha subcomplex subunit 7 (Complex I-B14.5a) (CI-B14.5a) (NADH-ubiquinone oxidoreductase subunit B14.5a)	Ndufa7	mitochondrial electron transport, NADH to ubiquinone [GO:0006120]; mitochondrial translation [GO:0032543]	mitochondrial respiratory chain complex I [GO:0005747]; mitochondrial ribosome [GO:0005761]; mitochondrion [GO:0005739]	structural constituent of ribosome [GO:0003735]
Q9Z1Q2	0.0835038	0.004124	0.0438237	ABHGA_MOUSE	Abhd16a Bat5 Ng26	Phosphatidylserine lipase ABHD16A (EC 3.1.-.-) (Alpha/beta hydrolase domain-containing protein 16A) (Abhydrolase domain-containing protein 16A) (HLA-B-associated transcript 5) (mBAT5) (Monoacylglycerol lipase ABHD16A) (EC 3.1.1.23)	Abhd16a	monoacylglycerol catabolic process [GO:0052651]; phosphatidylserine catabolic process [GO:0006660]; prostaglandin catabolic process [GO:1905344]	integral component of membrane [GO:0016021]; membrane [GO:0016020]	acylglycerol lipase activity [GO:0047372]; palmitoyl-(protein) hydrolase activity [GO:0008474]; phospholipase activity [GO:0004620]
Q9Z1R2	-0.213638	1.90423e-05	0.00062205	BAG6_MOUSE	Bag6 Bat3	Large proline-rich protein BAG6 (BAG family molecular chaperone regulator 6) (BCL2-associated athanogene 6) (BAG-6) (HLA-B-associated transcript 3) (Protein Scythe)	Bag6	antigen processing and presentation of peptide antigen via MHC class I [GO:0002474]; apoptotic process [GO:0006915]; brain development [GO:0007420]; cell differentiation [GO:0030154]; chromatin organization [GO:0006325]; endoplasmic reticulum stress-induced pre-emptive quality control [GO:0061857]; ER-associated misfolded protein catabolic process [GO:0071712]; immune response-activating cell sur…	BAT3 complex [GO:0071818]; cytoplasm [GO:0005737]; cytosol [GO:0005829]; extracellular exosome [GO:0070062]; intracellular membrane-bounded organelle [GO:0043231]; membrane [GO:0016020]; nucleoplasm [GO:0005654]; nucleus [GO:0005634]	Hsp70 protein binding [GO:0030544]; identical protein binding [GO:0042802]; misfolded protein binding [GO:0051787]; polyubiquitin modification-dependent protein binding [GO:0031593]; proteasome binding [GO:0070628]; ribosome binding [GO:0043022]; signaling receptor binding [GO:0005102]; ubiquitin protein ligase binding [GO:0031625]; ubiquitin-specific protease binding [GO:1990381]
Q9Z277	-0.263953	4.02664e-05	0.00117599	BAZ1B_MOUSE	Baz1b Wbscr9 Wstf	Tyrosine-protein kinase BAZ1B (EC 2.7.10.2) (Bromodomain adjacent to zinc finger domain protein 1B) (Williams syndrome transcription factor homolog) (Williams-Beuren syndrome chromosomal region 9 protein homolog)	Baz1b	cellular response to DNA damage stimulus [GO:0006974]; chromatin assembly or disassembly [GO:0006333]; chromatin remodeling [GO:0006338]; histone phosphorylation [GO:0016572]	condensed chromosome [GO:0000793]; nuclear body [GO:0016604]; nuclear replication fork [GO:0043596]; nucleus [GO:0005634]; pericentric heterochromatin [GO:0005721]	ATP binding [GO:0005524]; histone binding [GO:0042393]; histone kinase activity [GO:0035173]; metal ion binding [GO:0046872]; non-membrane spanning protein tyrosine kinase activity [GO:0004715]; protein tyrosine kinase activity [GO:0004713]; transmembrane receptor protein tyrosine kinase activity [GO:0004714]
Q9Z2C5	-0.114981	5.23166e-05	0.00143302	MTM1_MOUSE	Mtm1	Myotubularin (Phosphatidylinositol-3,5-bisphosphate 3-phosphatase) (EC 3.1.3.95) (Phosphatidylinositol-3-phosphate phosphatase) (EC 3.1.3.64)	Mtm1	endosome to lysosome transport [GO:0008333]; intermediate filament organization [GO:0045109]; mitochondrion distribution [GO:0048311]; mitochondrion morphogenesis [GO:0070584]; muscle cell cellular homeostasis [GO:0046716]; negative regulation of autophagosome assembly [GO:1902902]; negative regulation of proteasomal ubiquitin-dependent protein catabolic process [GO:0032435]; negative regulation …	cytoplasm [GO:0005737]; cytosol [GO:0005829]; filopodium [GO:0030175]; I band [GO:0031674]; late endosome [GO:0005770]; plasma membrane [GO:0005886]; ruffle [GO:0001726]	intermediate filament binding [GO:0019215]; phosphatidylinositol-3,5-bisphosphate 3-phosphatase activity [GO:0052629]; phosphatidylinositol-3-phosphatase activity [GO:0004438]; phosphatidylinositol binding [GO:0035091]; phosphoprotein phosphatase activity [GO:0004721]; protein tyrosine phosphatase activity [GO:0004725]

## Sheet: Table_S2_DEPs_prot_plasma
Uniport_id_1	Logfc	P_value	Adj_p_val	Uniprot_id_2	Gene_names	Protein_names	Gene_names_primary	Gene ontology (biological process)	Gene ontology (cellular component)	Gene ontology (molecular function)
P62259	-0.576546	0.193479	0.4089	1433E_MOUSE	Ywhae	14-3-3 protein epsilon (14-3-3E)	Ywhae	cellular response to heat [GO:0034605]; cerebral cortex development [GO:0021987]; hippocampus development [GO:0021766]; MAPK cascade [GO:0000165]; negative regulation of calcium ion export across plasma membrane [GO:1905913]; negative regulation of calcium ion transmembrane transporter activity [GO:1901020]; negative regulation of peptidyl-serine dephosphorylation [GO:1902309]; negative regulatio…	axon [GO:0030424]; central region of growth cone [GO:0090724]; cytoplasm [GO:0005737]; cytosol [GO:0005829]; glutamatergic synapse [GO:0098978]; kinesin complex [GO:0005871]; melanosome [GO:0042470]; mitochondrion [GO:0005739]; nucleus [GO:0005634]; synapse [GO:0045202]	calcium channel regulator activity [GO:0005246]; enzyme binding [GO:0019899]; histone deacetylase binding [GO:0042826]; identical protein binding [GO:0042802]; phosphoprotein binding [GO:0051219]; phosphoserine residue binding [GO:0050815]; potassium channel regulator activity [GO:0015459]; protein-containing complex binding [GO:0044877]; protein domain specific binding [GO:0019904]; protein hete…
P68254	-0.0903751	0.698486	0.860374	1433T_MOUSE	Ywhaq	14-3-3 protein theta (14-3-3 protein tau)	Ywhaq	negative regulation of ion transmembrane transport [GO:0034766]; negative regulation of transcription, DNA-templated [GO:0045892]; protein targeting [GO:0006605]; signal transduction [GO:0007165]; small GTPase mediated signal transduction [GO:0007264]	cytoplasm [GO:0005737]; cytosol [GO:0005829]; protein-containing complex [GO:0032991]; synapse [GO:0045202]	14-3-3 protein binding [GO:0071889]; identical protein binding [GO:0042802]; protein C-terminus binding [GO:0008022]; protein domain specific binding [GO:0019904]; protein N-terminus binding [GO:0047485]; transmembrane transporter binding [GO:0044325]
P63101	-0.378056	0.182656	0.400043	1433Z_MOUSE	Ywhaz	14-3-3 protein zeta/delta (Protein kinase C inhibitor protein 1) (KCIP-1) (SEZ-2)	Ywhaz	angiogenesis [GO:0001525]; ERK1 and ERK2 cascade [GO:0070371]; establishment of Golgi localization [GO:0051683]; Golgi reassembly [GO:0090168]; histamine secretion by mast cell [GO:0002553]; lung development [GO:0030324]; protein phosphorylation [GO:0006468]; protein targeting [GO:0006605]; protein targeting to mitochondrion [GO:0006626]; regulation of cell death [GO:0010941]; regulation of ERK1 …	cell leading edge [GO:0031252]; cytosol [GO:0005829]; glutamatergic synapse [GO:0098978]; hippocampal mossy fiber to CA3 synapse [GO:0098686]; melanosome [GO:0042470]; mitochondrion [GO:0005739]; nucleus [GO:0005634]; perinuclear region of cytoplasm [GO:0048471]; postsynaptic density [GO:0014069]; protein-containing complex [GO:0032991]	DNA-binding transcription factor binding [GO:0140297]; identical protein binding [GO:0042802]; protein-containing complex binding [GO:0044877]; protein domain specific binding [GO:0019904]; protein kinase binding [GO:0019901]; transmembrane transporter binding [GO:0044325]; ubiquitin protein ligase binding [GO:0031625]
Q78JT3	-1.1063	0.0182987	0.198728	3HAO_MOUSE	Haao	3-hydroxyanthranilate 3,4-dioxygenase (EC 1.13.11.6) (3-hydroxyanthranilate oxygenase) (3-HAO) (3-hydroxyanthranilic acid dioxygenase) (HAD)	Haao	'de novo' NAD biosynthetic process from tryptophan [GO:0034354]; anthranilate metabolic process [GO:0043420]; NAD biosynthetic process [GO:0009435]; neuron cellular homeostasis [GO:0070050]; quinolinate biosynthetic process [GO:0019805]; quinolinate metabolic process [GO:0046874]; response to cadmium ion [GO:0046686]; response to zinc ion [GO:0010043]; tryptophan catabolic process [GO:0006569]	cytoplasm [GO:0005737]; cytosol [GO:0005829]; mitochondrial membrane [GO:0031966]	3-hydroxyanthranilate 3,4-dioxygenase activity [GO:0000334]; ferrous iron binding [GO:0008198]; iron ion binding [GO:0005506]; oxygen binding [GO:0019825]
Q9DCD0	-0.122677	0.485609	0.708928	6PGD_MOUSE	Pgd	6-phosphogluconate dehydrogenase, decarboxylating (EC 1.1.1.44)	Pgd	carbohydrate metabolic process [GO:0005975]; D-gluconate catabolic process [GO:0046177]; D-gluconate metabolic process [GO:0019521]; NADP metabolic process [GO:0006739]; pentose biosynthetic process [GO:0019322]; pentose-phosphate shunt [GO:0006098]; pentose-phosphate shunt, oxidative branch [GO:0009051]	cytosol [GO:0005829]; intracellular membrane-bounded organelle [GO:0043231]	carbohydrate binding [GO:0030246]; carboxylic acid binding [GO:0031406]; NADP binding [GO:0050661]; phosphogluconate dehydrogenase (decarboxylating) activity [GO:0004616]
Q9CQ60	-0.650074	0.0557749	0.237142	6PGL_MOUSE	Pgls	6-phosphogluconolactonase (6PGL) (EC 3.1.1.31)	Pgls	carbohydrate metabolic process [GO:0005975]; pentose-phosphate shunt [GO:0006098]; pentose-phosphate shunt, oxidative branch [GO:0009051]	cytoplasm [GO:0005737]	6-phosphogluconolactonase activity [GO:0017057]; monosaccharide binding [GO:0048029]
Q60590	0.251086	0.142957	0.338093	A1AG1_MOUSE	Orm1 Agp1 Orm-1	Alpha-1-acid glycoprotein 1 (AGP 1) (Orosomucoid-1) (OMD 1)	Orm1	acute-phase response [GO:0006953]; regulation of immune system process [GO:0002682]	extracellular space [GO:0005615]
P07361	0.22159	0.17525	0.391006	A1AG2_MOUSE	Orm2 Agp-2 Orm-2	Alpha-1-acid glycoprotein 2 (AGP 2) (Orosomucoid-2) (OMD 2)	Orm2	acute-phase response [GO:0006953]; regulation of immune system process [GO:0002682]	extracellular space [GO:0005615]
P07758	-0.0243983	0.760819	0.895193	A1AT1_MOUSE	Serpina1a Dom1 Spi1-1	Alpha-1-antitrypsin 1-1 (AAT) (Alpha-1 protease inhibitor 1) (Alpha-1-antiproteinase) (Serine protease inhibitor 1-1) (Serine protease inhibitor A1a) (Serpin A1a)	Serpina1a	acute-phase response [GO:0006953]; negative regulation of endopeptidase activity [GO:0010951]; protein N-linked glycosylation [GO:0006487]; response to cytokine [GO:0034097]; response to peptide hormone [GO:0043434]	collagen-containing extracellular matrix [GO:0062023]; endoplasmic reticulum [GO:0005783]; extracellular region [GO:0005576]; extracellular space [GO:0005615]; Golgi apparatus [GO:0005794]; intracellular membrane-bounded organelle [GO:0043231]	endopeptidase inhibitor activity [GO:0004866]; identical protein binding [GO:0042802]; protease binding [GO:0002020]; serine-type endopeptidase inhibitor activity [GO:0004867]
P22599	-0.0754088	0.370474	0.600117	A1AT2_MOUSE	Serpina1b Aat2 Dom2 Spi1-2	Alpha-1-antitrypsin 1-2 (AAT) (Alpha-1 protease inhibitor 2) (Alpha-1-antiproteinase) (Serine protease inhibitor 1-2) (Serine protease inhibitor A1b) (Serpin A1b)	Serpina1b	acute-phase response [GO:0006953]; in utero embryonic development [GO:0001701]; negative regulation of endopeptidase activity [GO:0010951]; protein N-linked glycosylation [GO:0006487]; response to cytokine [GO:0034097]; response to peptide hormone [GO:0043434]	endoplasmic reticulum [GO:0005783]; extracellular region [GO:0005576]; extracellular space [GO:0005615]; Golgi apparatus [GO:0005794]; intracellular membrane-bounded organelle [GO:0043231]	endopeptidase inhibitor activity [GO:0004866]; identical protein binding [GO:0042802]; protease binding [GO:0002020]; serine-type endopeptidase inhibitor activity [GO:0004867]
Q00897	-0.0252119	0.737252	0.88172	A1AT4_MOUSE	Serpina1d Dom4 Spi1-4	Alpha-1-antitrypsin 1-4 (Alpha-1 protease inhibitor 4) (Serine protease inhibitor 1-4) (Serine protease inhibitor A1d) (Serpin A1d)	Serpina1d	negative regulation of endopeptidase activity [GO:0010951]; response to cytokine [GO:0034097]; response to peptide hormone [GO:0043434]	endoplasmic reticulum [GO:0005783]; extracellular region [GO:0005576]; extracellular space [GO:0005615]; Golgi apparatus [GO:0005794]; intracellular membrane-bounded organelle [GO:0043231]	endopeptidase inhibitor activity [GO:0004866]; identical protein binding [GO:0042802]; protease binding [GO:0002020]; serine-type endopeptidase inhibitor activity [GO:0004867]
Q00898	0.112613	0.564052	0.762276	A1AT5_MOUSE	Serpina1e Dom5 Spi1-5	Alpha-1-antitrypsin 1-5 (Alpha-1 protease inhibitor 5) (Serine protease inhibitor 1-5) (Serine protease inhibitor A1e) (Serpin A1e)	Serpina1e	negative regulation of endopeptidase activity [GO:0010951]; response to cytokine [GO:0034097]; response to peptide hormone [GO:0043434]	endoplasmic reticulum [GO:0005783]; extracellular space [GO:0005615]; Golgi apparatus [GO:0005794]; intracellular membrane-bounded organelle [GO:0043231]	endopeptidase inhibitor activity [GO:0004866]; identical protein binding [GO:0042802]; protease binding [GO:0002020]; serine-type endopeptidase inhibitor activity [GO:0004867]
Q61247	0.0267087	0.74709	0.883434	A2AP_MOUSE	Serpinf2 Pli	Alpha-2-antiplasmin (Alpha-2-AP) (Alpha-2-plasmin inhibitor) (Alpha-2-PI) (Serpin F2)	Serpinf2	acute-phase response [GO:0006953]; blood vessel morphogenesis [GO:0048514]; collagen fibril organization [GO:0030199]; maintenance of blood vessel diameter homeostasis by renin-angiotensin [GO:0002034]; negative regulation of endopeptidase activity [GO:0010951]; negative regulation of fibrinolysis [GO:0051918]; negative regulation of plasminogen activation [GO:0010757]; positive regulation of cel…	cell surface [GO:0009986]; collagen-containing extracellular matrix [GO:0062023]; extracellular space [GO:0005615]; fibrinogen complex [GO:0005577]	protease binding [GO:0002020]; protein homodimerization activity [GO:0042803]; serine-type endopeptidase inhibitor activity [GO:0004867]
Q6GQT1	-0.00114697	0.996088	0.999606	A2MG_MOUSE	A2m A2mp	Alpha-2-macroglobulin-P (Alpha-2-macroglobulin)	A2m	female pregnancy [GO:0007565]; negative regulation of complement activation, lectin pathway [GO:0001869]; stem cell differentiation [GO:0048863]	extracellular space [GO:0005615]	brain-derived neurotrophic factor binding [GO:0048403]; calcium-dependent protein binding [GO:0048306]; endopeptidase inhibitor activity [GO:0004866]; enzyme binding [GO:0019899]; growth factor binding [GO:0019838]; identical protein binding [GO:0042802]; interleukin-1 binding [GO:0019966]; interleukin-8 binding [GO:0019959]; nerve growth factor binding [GO:0048406]; peptidase inhibitor activity …
P05201	-0.851473	0.0808377	0.267386	AATC_MOUSE	Got1	Aspartate aminotransferase, cytoplasmic (cAspAT) (EC 2.6.1.1) (EC 2.6.1.3) (Cysteine aminotransferase, cytoplasmic) (Cysteine transaminase, cytoplasmic) (cCAT) (Glutamate oxaloacetate transaminase 1) (Transaminase A)	Got1	2-oxoglutarate metabolic process [GO:0006103]; aspartate biosynthetic process [GO:0006532]; aspartate catabolic process [GO:0006533]; aspartate metabolic process [GO:0006531]; cellular response to insulin stimulus [GO:0032869]; cellular response to mechanical stimulus [GO:0071260]; dicarboxylic acid metabolic process [GO:0043648]; fatty acid homeostasis [GO:0055089]; glutamate catabolic process t…	axon terminus [GO:0043679]; cytoplasm [GO:0005737]; cytosol [GO:0005829]; lysosome [GO:0005764]; nucleoplasm [GO:0005654]	carboxylic acid binding [GO:0031406]; L-aspartate:2-oxoglutarate aminotransferase activity [GO:0004069]; L-cysteine:2-oxoglutarate aminotransferase activity [GO:0047801]; phosphatidylserine decarboxylase activity [GO:0004609]; pyridoxal phosphate binding [GO:0030170]
Q8VCR7	-1.01143	0.0459336	0.214401	ABHEB_MOUSE	Abhd14b Cib	Protein ABHD14B (EC 3.-.-.-) (Alpha/beta hydrolase domain-containing protein 14B) (Abhydrolase domain-containing protein 14B) (CCG1-interacting factor B)	Abhd14b	positive regulation of transcription by RNA polymerase II [GO:0045944]	cytoplasm [GO:0005737]; cytosol [GO:0005829]; nucleolus [GO:0005730]; nucleoplasm [GO:0005654]; nucleus [GO:0005634]	hydrolase activity [GO:0016787]
P31786	-0.719068	0.0888134	0.276965	ACBP_MOUSE	Dbi	Acyl-CoA-binding protein (ACBP) (Diazepam-binding inhibitor) (DBI) (Endozepine) (EP)	Dbi	behavioral fear response [GO:0001662]; glial cell proliferation [GO:0014009]; hair follicle development [GO:0001942]; lateral ventricle development [GO:0021670]; learning or memory [GO:0007611]; long-term synaptic potentiation [GO:0060291]; negative regulation of fatty acid beta-oxidation [GO:0031999]; negative regulation of protein lipidation [GO:1903060]; phosphatidylcholine acyl-chain remodeli…	contractile fiber [GO:0043292]; cytoplasm [GO:0005737]; extracellular space [GO:0005615]; Golgi apparatus [GO:0005794]; mitochondrion [GO:0005739]; nucleus [GO:0005634]; perinuclear endoplasmic reticulum [GO:0097038]; plasma membrane [GO:0005886]; protein-lipid complex [GO:0032994]; synaptic vesicle [GO:0008021]	benzodiazepine receptor binding [GO:0030156]; fatty-acyl-CoA binding [GO:0000062]; identical protein binding [GO:0042802]; lipid binding [GO:0008289]; long-chain fatty acyl-CoA binding [GO:0036042]
P09470	-0.0261595	0.834915	0.931403	ACE_MOUSE	Ace Dcp1	Angiotensin-converting enzyme (ACE) (EC 3.2.1.-) (EC 3.4.15.1) (Dipeptidyl carboxypeptidase I) (Kininase II) (CD antigen CD143) [Cleaved into: Angiotensin-converting enzyme, soluble form]	Ace	amyloid-beta metabolic process [GO:0050435]; angiogenesis involved in coronary vascular morphogenesis [GO:0060978]; animal organ regeneration [GO:0031100]; arachidonic acid secretion [GO:0050482]; bradykinin catabolic process [GO:0010815]; cell proliferation in bone marrow [GO:0071838]; eating behavior [GO:0042755]; embryo development ending in birth or egg hatching [GO:0009792]; heart contractio…	basal plasma membrane [GO:0009925]; brush border membrane [GO:0031526]; cytoplasm [GO:0005737]; endosome [GO:0005768]; external side of plasma membrane [GO:0009897]; extracellular exosome [GO:0070062]; extracellular space [GO:0005615]; integral component of membrane [GO:0016021]; lysosome [GO:0005764]; plasma membrane [GO:0005886]; sperm midpiece [GO:0097225]; vesicle [GO:0031982]	actin binding [GO:0003779]; bradykinin receptor binding [GO:0031711]; carboxypeptidase activity [GO:0004180]; chloride ion binding [GO:0031404]; endopeptidase activity [GO:0004175]; exopeptidase activity [GO:0008238]; metallodipeptidase activity [GO:0070573]; metallopeptidase activity [GO:0008237]; mitogen-activated protein kinase binding [GO:0051019]; mitogen-activated protein kinase kinase bind…
Q91V92	-0.497532	0.318188	0.551292	ACLY_MOUSE	Acly	ATP-citrate synthase (EC 2.3.3.8) (ATP-citrate (pro-S-)-lyase) (Citrate cleavage enzyme)	Acly	acetyl-CoA biosynthetic process [GO:0006085]; acetyl-CoA metabolic process [GO:0006084]; citrate metabolic process [GO:0006101]; fatty acid biosynthetic process [GO:0006633]; lipid biosynthetic process [GO:0008610]; oxaloacetate metabolic process [GO:0006107]	cytosol [GO:0005829]; mitochondrion [GO:0005739]; nucleoplasm [GO:0005654]; plasma membrane [GO:0005886]	ATP binding [GO:0005524]; ATP citrate synthase activity [GO:0003878]; metal ion binding [GO:0046872]
P28271	-1.39768	0.0327481	0.199084	ACOC_MOUSE	Aco1 Ireb1 Irebp	Cytoplasmic aconitate hydratase (Aconitase) (EC 4.2.1.3) (Citrate hydro-lyase) (Iron regulatory protein 1) (IRP1) (Iron-responsive element-binding protein 1) (IRE-BP 1)	Aco1	cellular iron ion homeostasis [GO:0006879]; citrate metabolic process [GO:0006101]; intestinal absorption [GO:0050892]; post-embryonic development [GO:0009791]; regulation of gene expression [GO:0010468]; regulation of translation [GO:0006417]; response to iron(II) ion [GO:0010040]; tricarboxylic acid cycle [GO:0006099]	cytoplasm [GO:0005737]; cytosol [GO:0005829]; endoplasmic reticulum [GO:0005783]; Golgi apparatus [GO:0005794]; intracellular membrane-bounded organelle [GO:0043231]; mitochondrion [GO:0005739]	3 iron, 4 sulfur cluster binding [GO:0051538]; 4 iron, 4 sulfur cluster binding [GO:0051539]; aconitate hydratase activity [GO:0003994]; citrate dehydratase activity [GO:0047780]; iron-responsive element binding [GO:0030350]; iron-sulfur cluster binding [GO:0051536]; metal ion binding [GO:0046872]; mRNA 5'-UTR binding [GO:0048027]; RNA binding [GO:0003723]
P62737	-0.173279	0.304359	0.533191	ACTA_MOUSE	Acta2 Actsa Actvs	Actin, aortic smooth muscle (Alpha-actin-2) [Cleaved into: Actin, aortic smooth muscle, intermediate form]	Acta2	glomerular mesangial cell development [GO:0072144]; mesenchyme migration [GO:0090131]; muscle contraction [GO:0006936]; positive regulation of ERK1 and ERK2 cascade [GO:0070374]; positive regulation of gene expression [GO:0010628]; positive regulation of hepatic stellate cell activation [GO:2000491]; positive regulation of hepatic stellate cell contraction [GO:0061874]; positive regulation of hep…	actin cytoskeleton [GO:0015629]; cell body [GO:0044297]; cytoplasm [GO:0005737]; cytoskeleton [GO:0005856]; dynactin complex [GO:0005869]; filopodium [GO:0030175]; lamellipodium [GO:0030027]; smooth muscle contractile fiber [GO:0030485]; stress fiber [GO:0001725]	ATP binding [GO:0005524]; protein kinase binding [GO:0019901]
P60710	-0.179757	0.286269	0.510376	ACTB_MOUSE	Actb	Actin, cytoplasmic 1 (Beta-actin) [Cleaved into: Actin, cytoplasmic 1, N-terminally processed]	Actb	adherens junction assembly [GO:0034333]; apical protein localization [GO:0045176]; axonogenesis [GO:0007409]; cell motility [GO:0048870]; cellular response to cytochalasin B [GO:0072749]; cellular response to electrical stimulus [GO:0071257]; establishment or maintenance of cell polarity [GO:0007163]; morphogenesis of a polarized epithelium [GO:0001738]; negative regulation of cyclin-dependent pr…	actin cytoskeleton [GO:0015629]; actin filament [GO:0005884]; adherens junction [GO:0005912]; apical junction complex [GO:0043296]; axon [GO:0030424]; calyx of Held [GO:0044305]; cell-cell junction [GO:0005911]; cortical cytoskeleton [GO:0030863]; cytoplasm [GO:0005737]; cytoplasmic ribonucleoprotein granule [GO:0036464]; cytoskeleton [GO:0005856]; cytosol [GO:0005829]; dense body [GO:0097433]; f…	ATP binding [GO:0005524]; identical protein binding [GO:0042802]; kinesin binding [GO:0019894]; nitric-oxide synthase binding [GO:0050998]; protein kinase binding [GO:0019901]; structural constituent of postsynaptic actin cytoskeleton [GO:0098973]; Tat protein binding [GO:0030957]
P68033	-0.173279	0.304359	0.533191	ACTC_MOUSE	Actc1 Actc	Actin, alpha cardiac muscle 1 (Alpha-cardiac actin) [Cleaved into: Actin, alpha cardiac muscle 1, intermediate form]	Actc1	actin filament-based movement [GO:0030048]; actin filament organization [GO:0007015]; actin-mediated cell contraction [GO:0070252]; actin-myosin filament sliding [GO:0033275]; actomyosin structure organization [GO:0031032]; cardiac muscle contraction [GO:0060048]; cardiac muscle tissue morphogenesis [GO:0055008]; cardiac myofibril assembly [GO:0055003]; heart contraction [GO:0060047]; mesenchyme …	actin filament [GO:0005884]; cell body [GO:0044297]; cytoplasm [GO:0005737]; dynactin complex [GO:0005869]; filopodium [GO:0030175]; glutamatergic synapse [GO:0098978]; I band [GO:0031674]; lamellipodium [GO:0030027]; sarcomere [GO:0030017]; synapse [GO:0045202]	ATP binding [GO:0005524]; myosin binding [GO:0017022]
P63260	-0.179757	0.286269	0.510376	ACTG_MOUSE	Actg1 Actg	Actin, cytoplasmic 2 (Gamma-actin) [Cleaved into: Actin, cytoplasmic 2, N-terminally processed]	Actg1	angiogenesis [GO:0001525]; cellular response to interferon-gamma [GO:0071346]; morphogenesis of a polarized epithelium [GO:0001738]; positive regulation of cell migration [GO:0030335]; positive regulation of gene expression [GO:0010628]; positive regulation of wound healing [GO:0090303]; protein localization to bicellular tight junction [GO:1902396]; regulation of focal adhesion assembly [GO:0051…	actin cytoskeleton [GO:0015629]; actin filament [GO:0005884]; apical junction complex [GO:0043296]; apical part of cell [GO:0045177]; basal body patch [GO:0120220]; calyx of Held [GO:0044305]; cell-cell junction [GO:0005911]; costamere [GO:0043034]; cytosol [GO:0005829]; dense body [GO:0097433]; extracellular exosome [GO:0070062]; filamentous actin [GO:0031941]; focal adhesion [GO:0005925]; myeli…	ATP binding [GO:0005524]; identical protein binding [GO:0042802]; profilin binding [GO:0005522]; structural constituent of cytoskeleton [GO:0005200]; structural constituent of postsynaptic actin cytoskeleton [GO:0098973]; ubiquitin protein ligase binding [GO:0031625]
P63268	-0.173279	0.304359	0.533191	ACTH_MOUSE	Actg2 Acta3 Actsg	Actin, gamma-enteric smooth muscle (Alpha-actin-3) (Gamma-2-actin) (Smooth muscle gamma-actin) [Cleaved into: Actin, gamma-enteric smooth muscle, intermediate form]	Actg2	mesenchyme migration [GO:0090131]; positive regulation of gene expression [GO:0010628]	cell body [GO:0044297]; cell periphery [GO:0071944]; cytoplasm [GO:0005737]; dynactin complex [GO:0005869]; filopodium [GO:0030175]; lamellipodium [GO:0030027]; myosin filament [GO:0032982]	ATP binding [GO:0005524]
P00329	-0.906107	0.0402204	0.202386	ADH1_MOUSE	Adh1 Adh-1	Alcohol dehydrogenase 1 (EC 1.1.1.1) (ADH-A2) (Alcohol dehydrogenase A subunit)	Adh1	acetaldehyde biosynthetic process [GO:0046186]; behavioral response to ethanol [GO:0048149]; ethanol catabolic process [GO:0006068]; ethanol oxidation [GO:0006069]; response to retinoic acid [GO:0032526]; response to steroid hormone [GO:0048545]; response to testosterone [GO:0033574]; retinoic acid metabolic process [GO:0042573]; retinoid metabolic process [GO:0001523]; retinol metabolic process …	cytosol [GO:0005829]; mitochondrion [GO:0005739]; nucleoplasm [GO:0005654]; plasma membrane [GO:0005886]	alcohol dehydrogenase (NAD+) activity [GO:0004022]; alcohol dehydrogenase activity, zinc-dependent [GO:0004024]; ethanol binding [GO:0035276]; identical protein binding [GO:0042802]; NAD binding [GO:0051287]; NAD-retinol dehydrogenase activity [GO:0004745]; small molecule binding [GO:0036094]; zinc ion binding [GO:0008270]
P00330	0.0732702	0.360814	0.588553	ADH1_YEAST	ADH1 ADC1 YOL086C O0947	Alcohol dehydrogenase 1 (EC 1.1.1.1) (Alcohol dehydrogenase I) (YADH-1)	ADH1	amino acid catabolic process to alcohol via Ehrlich pathway [GO:0000947]; ethanol biosynthetic process involved in glucose fermentation to ethanol [GO:0043458]; NADH oxidation [GO:0006116]; regulation of viral genome replication [GO:0045069]	cytoplasm [GO:0005737]; plasma membrane [GO:0005886]; replication compartment [GO:0046809]	alcohol dehydrogenase (NAD+) activity [GO:0004022]; identical protein binding [GO:0042802]; melatonin binding [GO:1904408]; methylglyoxal reductase (NADH-dependent) activity [GO:0019170]; zinc ion binding [GO:0008270]
P28474	-0.992004	0.0258044	0.199084	ADHX_MOUSE	Adh5 Adh-2 Adh2	Alcohol dehydrogenase class-3 (EC 1.1.1.1) (Alcohol dehydrogenase 2) (Alcohol dehydrogenase 5) (Alcohol dehydrogenase B2) (ADH-B2) (Alcohol dehydrogenase class-III) (Glutathione-dependent formaldehyde dehydrogenase) (FALDH) (FDH) (GSH-FDH) (EC 1.1.1.-) (S-(hydroxymethyl)glutathione dehydrogenase) (EC 1.1.1.284)	Adh5	ethanol catabolic process [GO:0006068]; ethanol oxidation [GO:0006069]; fatty acid omega-oxidation [GO:0010430]; formaldehyde catabolic process [GO:0046294]; peptidyl-cysteine S-nitrosylation [GO:0018119]; positive regulation of blood pressure [GO:0045777]; respiratory system process [GO:0003016]; response to lipopolysaccharide [GO:0032496]; response to nitrosative stress [GO:0051409]; response t…	cytoplasm [GO:0005737]; cytosol [GO:0005829]; mitochondrion [GO:0005739]; nucleus [GO:0005634]	alcohol dehydrogenase (NAD+) activity [GO:0004022]; alcohol dehydrogenase activity, zinc-dependent [GO:0004024]; fatty acid binding [GO:0005504]; formaldehyde dehydrogenase activity [GO:0018467]; identical protein binding [GO:0042802]; S-(hydroxymethyl)glutathione dehydrogenase activity [GO:0051903]; S-(hydroxymethyl)glutathione dehydrogenase NAD activity [GO:0106322]; S-(hydroxymethyl)glutathion…
Q60994	-0.309268	0.00831411	0.196629	ADIPO_MOUSE	Adipoq Acdc Acrp30 Apm1	Adiponectin (30 kDa adipocyte complement-related protein) (Adipocyte complement-related 30 kDa protein) (ACRP30) (Adipocyte, C1q and collagen domain-containing protein) (Adipocyte-specific protein AdipoQ)	Adipoq	brown fat cell differentiation [GO:0050873]; cellular response to cAMP [GO:0071320]; cellular response to drug [GO:0035690]; cellular response to epinephrine stimulus [GO:0071872]; cellular response to insulin stimulus [GO:0032869]; circadian rhythm [GO:0007623]; detection of oxidative stress [GO:0070994]; fatty acid beta-oxidation [GO:0006635]; fatty acid oxidation [GO:0019395]; gene expression …	cell periphery [GO:0071944]; cell surface [GO:0009986]; collagen trimer [GO:0005581]; endoplasmic reticulum [GO:0005783]; extracellular space [GO:0005615]; perinuclear region of cytoplasm [GO:0048471]; protein-containing complex [GO:0032991]	hormone activity [GO:0005179]; identical protein binding [GO:0042802]; protein homodimerization activity [GO:0042803]; sialic acid binding [GO:0033691]; signaling receptor binding [GO:0005102]
P55264	-1.10261	0.0497547	0.226288	ADK_MOUSE	Adk	Adenosine kinase (AK) (EC 2.7.1.20) (Adenosine 5'-phosphotransferase)	Adk	adenosine metabolic process [GO:0046085]; AMP salvage [GO:0044209]; dATP biosynthetic process [GO:0006175]; positive regulation of cardiac muscle hypertrophy [GO:0010613]; positive regulation of T cell proliferation [GO:0042102]; purine ribonucleoside salvage [GO:0006166]; type B pancreatic cell proliferation [GO:0044342]	cytoplasm [GO:0005737]; cytosol [GO:0005829]; nucleoplasm [GO:0005654]; nucleus [GO:0005634]; plasma membrane [GO:0005886]	adenosine kinase activity [GO:0004001]; ATP binding [GO:0005524]; metal ion binding [GO:0046872]
O89020	-0.129307	0.111515	0.310273	AFAM_MOUSE	Afm	Afamin (Alpha-albumin) (Alpha-Alb)	Afm	protein stabilization [GO:0050821]; protein transport within extracellular region [GO:0071693]; vitamin transport [GO:0051180]	cytoplasm [GO:0005737]; extracellular space [GO:0005615]	fatty acid binding [GO:0005504]; vitamin E binding [GO:0008431]; zinc ion binding [GO:0008270]
G5E8Q8	0.0829797	0.567823	0.763012	AGRF5_MOUSE	Adgrf5 Gpr116	Adhesion G protein-coupled receptor F5 (G-protein coupled receptor 116)	Adgrf5	cell surface receptor signaling pathway [GO:0007166]; energy reserve metabolic process [GO:0006112]; erythrocyte development [GO:0048821]; fat cell differentiation [GO:0045444]; glomerular filtration [GO:0003094]; glucose homeostasis [GO:0042593]; negative regulation of macrophage activation [GO:0043031]; pharyngeal arch artery morphogenesis [GO:0061626]; positive regulation of phospholipid biosy…	apical part of cell [GO:0045177]; cell surface [GO:0009986]; cytoplasmic vesicle [GO:0031410]; integral component of membrane [GO:0016021]; plasma membrane [GO:0005886]	G protein-coupled receptor activity [GO:0004930]
Q9JII6	-0.874028	0.0638858	0.244825	AK1A1_MOUSE	Akr1a1 Akr1a4	Aldo-keto reductase family 1 member A1 (EC 1.1.1.2) (EC 1.1.1.33) (EC 1.1.1.372) (EC 1.1.1.54) (Alcohol dehydrogenase [NADP(+)]) (Aldehyde reductase) (Glucuronate reductase) (EC 1.1.1.19) (Glucuronolactone reductase) (EC 1.1.1.20)	Akr1a1	aldehyde catabolic process [GO:0046185]; cellular detoxification of aldehyde [GO:0110095]; daunorubicin metabolic process [GO:0044597]; D-glucuronate catabolic process [GO:0042840]; doxorubicin metabolic process [GO:0044598]; L-ascorbic acid biosynthetic process [GO:0019853]	apical plasma membrane [GO:0016324]; cytosol [GO:0005829]; synapse [GO:0045202]	alcohol dehydrogenase (NADP+) activity [GO:0008106]; alditol:NADP+ 1-oxidoreductase activity [GO:0004032]; allyl-alcohol dehydrogenase activity [GO:0047655]; D-threo-aldose 1-dehydrogenase activity [GO:0047834]; glucuronolactone reductase activity [GO:0047941]; glycerol dehydrogenase [NADP+] activity [GO:0047956]; L-glucuronate reductase activity [GO:0047939]; methylglyoxal reductase (NADPH-depen…
Q8VC28	-1.11983	0.0230327	0.199084	AK1CD_MOUSE	Akr1c13	Aldo-keto reductase family 1 member C13 (EC 1.1.1.-)	Akr1c13	steroid metabolic process [GO:0008202]; xenobiotic metabolic process [GO:0006805]	cytosol [GO:0005829]	alditol:NADP+ 1-oxidoreductase activity [GO:0004032]; aldo-keto reductase (NADP) activity [GO:0004033]; D-threo-aldose 1-dehydrogenase activity [GO:0047834]; ketosteroid monooxygenase activity [GO:0047086]; steroid dehydrogenase activity [GO:0016229]
P24549	-0.741145	0.0238613	0.199084	AL1A1_MOUSE	Aldh1a1 Ahd-2 Ahd2 Aldh1	Aldehyde dehydrogenase 1A1 (EC 1.2.1.19) (EC 1.2.1.28) (EC 1.2.1.3) (EC 1.2.1.36) (3-deoxyglucosone dehydrogenase) (ALDH-E1) (ALHDII) (Aldehyde dehydrogenase family 1 member A1) (Aldehyde dehydrogenase, cytosolic) (Retinal dehydrogenase 1) (RALDH 1) (RalDH1)	Aldh1a1	9-cis-retinoic acid biosynthetic process [GO:0042904]; 9-cis-retinoic acid metabolic process [GO:0042905]; cellular detoxification of aldehyde [GO:0110095]; embryonic eye morphogenesis [GO:0048048]; fructosamine catabolic process [GO:0030392]; gamma-aminobutyric acid biosynthetic process [GO:0009449]; maintenance of lens transparency [GO:0036438]; negative regulation of cold-induced thermogenesis…	axon [GO:0030424]; cytoplasm [GO:0005737]; cytosol [GO:0005829]; nucleus [GO:0005634]; synapse [GO:0045202]	3-chloroallyl aldehyde dehydrogenase activity [GO:0004028]; 3-deoxyglucosone dehydrogenase activity [GO:0106373]; aldehyde dehydrogenase (NAD+) activity [GO:0004029]; aminobutyraldehyde dehydrogenase activity [GO:0019145]; benzaldehyde dehydrogenase (NAD+) activity [GO:0018479]; identical protein binding [GO:0042802]; NAD binding [GO:0051287]; retinal dehydrogenase activity [GO:0001758]
Q8R0Y6	-0.781136	0.0323172	0.199084	AL1L1_MOUSE	Aldh1l1 Fthfd	Cytosolic 10-formyltetrahydrofolate dehydrogenase (10-FTHFDH) (FDH) (EC 1.5.1.6) (Aldehyde dehydrogenase family 1 member L1)	Aldh1l1	10-formyltetrahydrofolate catabolic process [GO:0009258]; biosynthetic process [GO:0009058]; one-carbon metabolic process [GO:0006730]	cytosol [GO:0005829]; mitochondrion [GO:0005739]; protein-containing complex [GO:0032991]	aldehyde dehydrogenase (NAD+) activity [GO:0004029]; aldehyde dehydrogenase (NADP+) activity [GO:0033721]; aldehyde dehydrogenase [NAD(P)+] activity [GO:0004030]; formyltetrahydrofolate dehydrogenase activity [GO:0016155]; hydroxymethyl-, formyl- and related transferase activity [GO:0016742]; protein-containing complex binding [GO:0044877]
Q8BH00	-0.598463	0.031341	0.199084	AL8A1_MOUSE	Aldh8a1 Raldh4	2-aminomuconic semialdehyde dehydrogenase (EC 1.2.1.32) (Aldehyde dehydrogenase family 8 member A1) (Retinal dehydrogenase 4)	Aldh8a1	9-cis-retinoic acid biosynthetic process [GO:0042904]; L-kynurenine catabolic process [GO:0097053]; retinal metabolic process [GO:0042574]; retinoic acid metabolic process [GO:0042573]	cytoplasm [GO:0005737]	aminomuconate-semialdehyde dehydrogenase activity [GO:0047102]; retinal dehydrogenase activity [GO:0001758]
Q9JLJ2	-1.75135	0.00696495	0.183023	AL9A1_MOUSE	Aldh9a1	4-trimethylaminobutyraldehyde dehydrogenase (TMABA-DH) (TMABADH) (EC 1.2.1.47) (Aldehyde dehydrogenase family 9 member A1) (EC 1.2.1.3)	Aldh9a1	carnitine biosynthetic process [GO:0045329]; carnitine metabolic process [GO:0009437]; cellular aldehyde metabolic process [GO:0006081]; neurotransmitter biosynthetic process [GO:0042136]; protein homotetramerization [GO:0051289]	cytosol [GO:0005829]; mitochondrion [GO:0005739]	4-trimethylammoniobutyraldehyde dehydrogenase activity [GO:0047105]; aldehyde dehydrogenase (NAD+) activity [GO:0004029]; amine binding [GO:0043176]; aminobutyraldehyde dehydrogenase activity [GO:0019145]; glyceraldehyde-3-phosphate dehydrogenase (NAD+) (non-phosphorylating) activity [GO:0043878]; identical protein binding [GO:0042802]; NAD binding [GO:0051287]; oxidoreductase activity, acting on…
Q8QZR5	-1.18835	0.0318261	0.199084	ALAT1_MOUSE	Gpt Gpt1	Alanine aminotransferase 1 (ALT1) (EC 2.6.1.2) (Glutamate pyruvate transaminase 1) (GPT 1) (Glutamic--alanine transaminase 1) (Glutamic--pyruvic transaminase 1)	Gpt	biosynthetic process [GO:0009058]; cellular response to insulin stimulus [GO:0032869]; L-alanine catabolic process [GO:0042853]; positive regulation of gluconeogenesis [GO:0045722]; response to starvation [GO:0042594]	cytoplasm [GO:0005737]; extracellular space [GO:0005615]	L-alanine:2-oxoglutarate aminotransferase activity [GO:0004021]; pyridoxal phosphate binding [GO:0030170]
P07724	-0.0352385	0.58499	0.777248	ALBU_MOUSE	Alb Alb-1 Alb1	Albumin	Alb	cellular response to starvation [GO:0009267]; maintenance of mitochondrion location [GO:0051659]; negative regulation of apoptotic process [GO:0043066]; positive regulation of circadian sleep/wake cycle, non-REM sleep [GO:0046010]	basement membrane [GO:0005604]; cytoplasm [GO:0005737]; endoplasmic reticulum [GO:0005783]; extracellular exosome [GO:0070062]; extracellular region [GO:0005576]; extracellular space [GO:0005615]; Golgi apparatus [GO:0005794]; myelin sheath [GO:0043209]; protein-containing complex [GO:0032991]	chaperone binding [GO:0051087]; DNA binding [GO:0003677]; enterobactin binding [GO:1903981]; enzyme binding [GO:0019899]; exogenous protein binding [GO:0140272]; fatty acid binding [GO:0005504]; identical protein binding [GO:0042802]; modified amino acid binding [GO:0072341]; oxygen binding [GO:0019825]; pyridoxal phosphate binding [GO:0030170]; toxic substance binding [GO:0015643]; zinc ion bind…
P05064	-0.166499	0.397002	0.62386	ALDOA_MOUSE	Aldoa Aldo1	Fructose-bisphosphate aldolase A (EC 4.1.2.13) (Aldolase 1) (Muscle-type aldolase)	Aldoa	ATP biosynthetic process [GO:0006754]; binding of sperm to zona pellucida [GO:0007339]; fructose 1,6-bisphosphate metabolic process [GO:0030388]; fructose metabolic process [GO:0006000]; glycolytic process [GO:0006096]; glycolytic process through fructose-6-phosphate [GO:0061615]; methylglyoxal biosynthetic process [GO:0019242]; muscle cell cellular homeostasis [GO:0046716]; positive regulation o…	actin cytoskeleton [GO:0015629]; cytoplasm [GO:0005737]; cytosol [GO:0005829]; extracellular exosome [GO:0070062]; extracellular space [GO:0005615]; heterochromatin [GO:0000792]; M band [GO:0031430]; membrane [GO:0016020]; mitochondrion [GO:0005739]; myelin sheath [GO:0043209]; plasma membrane [GO:0005886]; protein-containing complex [GO:0032991]; sperm fibrous sheath [GO:0035686]; sperm head [GO…	cytoskeletal protein binding [GO:0008092]; fructose binding [GO:0070061]; fructose-bisphosphate aldolase activity [GO:0004332]; identical protein binding [GO:0042802]; protease binding [GO:0002020]
Q91Y97	-0.803053	0.0438757	0.211767	ALDOB_MOUSE	Aldob Aldo2	Fructose-bisphosphate aldolase B (EC 4.1.2.13) (Aldolase 2) (Liver-type aldolase)	Aldob	fructose 1,6-bisphosphate metabolic process [GO:0030388]; fructose catabolic process to hydroxyacetone phosphate and glyceraldehyde-3-phosphate [GO:0061624]; fructose metabolic process [GO:0006000]; glycolytic process [GO:0006096]; glycolytic process through fructose-1-phosphate [GO:0061625]; glycolytic process through fructose-6-phosphate [GO:0061615]; NADH oxidation [GO:0006116]; positive regul…	centriolar satellite [GO:0034451]; cytoplasm [GO:0005737]; cytosol [GO:0005829]; intracellular membrane-bounded organelle [GO:0043231]; lysosome [GO:0005764]; microtubule organizing center [GO:0005815]; nucleus [GO:0005634]; perinuclear region of cytoplasm [GO:0048471]; plasma membrane [GO:0005886]; rough endoplasmic reticulum membrane [GO:0030867]; smooth endoplasmic reticulum membrane [GO:00308…	ATPase binding [GO:0051117]; cytoskeletal protein binding [GO:0008092]; fructose-1-phosphate aldolase activity [GO:0061609]; fructose binding [GO:0070061]; fructose-bisphosphate aldolase activity [GO:0004332]; identical protein binding [GO:0042802]; phosphatidylcholine binding [GO:0031210]
P70389	-0.134874	0.209855	0.424194	ALS_MOUSE	Igfals Albs Als	Insulin-like growth factor-binding protein complex acid labile subunit (ALS)	Igfals	axon guidance [GO:0007411]; cell adhesion [GO:0007155]; negative chemotaxis [GO:0050919]	insulin-like growth factor ternary complex [GO:0042567]	heparin binding [GO:0008201]; insulin-like growth factor binding [GO:0005520]; Roundabout binding [GO:0048495]
Q07456	0.00604364	0.942659	0.988238	AMBP_MOUSE	Ambp Itil	Protein AMBP [Cleaved into: Alpha-1-microglobulin; Inter-alpha-trypsin inhibitor light chain (ITI-LC) (Bikunin) (HI-30); Trypstatin]	Ambp	protein catabolic process [GO:0030163]; protein-chromophore linkage [GO:0018298]; protein maturation [GO:0051604]	cell surface [GO:0009986]; collagen-containing extracellular matrix [GO:0062023]; extracellular space [GO:0005615]; intracellular membrane-bounded organelle [GO:0043231]; plasma membrane [GO:0005886]	heme binding [GO:0020037]; IgA binding [GO:0019862]; protein homodimerization activity [GO:0042803]; serine-type endopeptidase inhibitor activity [GO:0004867]
Q9CPY7	-0.404342	0.0895892	0.276965	AMPL_MOUSE	Lap3 Lapep	Cytosol aminopeptidase (EC 3.4.11.1) (Cysteinylglycine-S-conjugate dipeptidase) (EC 3.4.13.23) (Leucine aminopeptidase 3) (LAP-3) (Leucyl aminopeptidase) (Peptidase S) (Proline aminopeptidase) (EC 3.4.11.5) (Prolyl aminopeptidase)	Lap3		cytosol [GO:0005829]; midbody [GO:0030496]; mitochondrion [GO:0005739]; nucleoplasm [GO:0005654]; trans-Golgi network [GO:0005802]	carboxypeptidase activity [GO:0004180]; manganese ion binding [GO:0030145]; metalloaminopeptidase activity [GO:0070006]; peptidase activity [GO:0008233]
P00687	-0.100645	0.427664	0.65891	AMY1_MOUSE	Amy1 Amy-1-a Amy1a	Alpha-amylase 1 (EC 3.2.1.1) (1,4-alpha-D-glucan glucanohydrolase 1) (Salivary and hepatic alpha-amylase)	Amy1	carbohydrate catabolic process [GO:0016052]; response to bacterium [GO:0009617]	extracellular space [GO:0005615]	alpha-amylase activity [GO:0004556]; alpha-amylase activity (releasing maltohexaose) [GO:0103025]; amylase activity [GO:0016160]; calcium ion binding [GO:0005509]; chloride ion binding [GO:0031404]
P00688	-0.416924	0.0577945	0.237711	AMYP_MOUSE	Amy2 Amy2a	Pancreatic alpha-amylase (PA) (EC 3.2.1.1) (1,4-alpha-D-glucan glucanohydrolase)	Amy2	carbohydrate catabolic process [GO:0016052]	extracellular space [GO:0005615]	alpha-amylase activity [GO:0004556]; alpha-amylase activity (releasing maltohexaose) [GO:0103025]; amylase activity [GO:0016160]; calcium ion binding [GO:0005509]; chloride ion binding [GO:0031404]
Q9R182	-0.282338	0.162178	0.37058	ANGL3_MOUSE	Angptl3	Angiopoietin-related protein 3 (Angiopoietin-like protein 3) [Cleaved into: ANGPTL3(17-224)]	Angptl3	acylglycerol homeostasis [GO:0055090]; angiogenesis [GO:0001525]; artery morphogenesis [GO:0048844]; cell-matrix adhesion [GO:0007160]; cholesterol homeostasis [GO:0042632]; cholesterol metabolic process [GO:0008203]; fatty acid metabolic process [GO:0006631]; glycerol metabolic process [GO:0006071]; lipid homeostasis [GO:0055088]; lipid storage [GO:0019915]; negative regulation of lipoprotein li…	cell surface [GO:0009986]; collagen-containing extracellular matrix [GO:0062023]; early endosome [GO:0005769]; extracellular region [GO:0005576]; extracellular space [GO:0005615]; Golgi apparatus [GO:0005794]; lamellipodium [GO:0030027]	enzyme inhibitor activity [GO:0004857]; growth factor activity [GO:0008083]; heparin binding [GO:0008201]; integrin binding [GO:0005178]; phospholipase inhibitor activity [GO:0004859]; signaling receptor binding [GO:0005102]
P11859	0.129987	0.184351	0.400043	ANGT_MOUSE	Agt Serpina8	Angiotensinogen (Serpin A8) [Cleaved into: Angiotensin-1 (Angiotensin 1-10) (Angiotensin I) (Ang I); Angiotensin-2 (Angiotensin 1-8) (Angiotensin II) (Ang II); Angiotensin-3 (Angiotensin 2-8) (Angiotensin III) (Ang III) (Des-Asp[1]-angiotensin II); Angiotensin-4 (Angiotensin 3-8) (Angiotensin IV) (Ang IV); Angiotensin 1-9; Angiotensin 1-7; Angiotensin 1-5; Angiotensin 1-4]	Agt	activation of MAPK activity [GO:0000187]; activation of NF-kappaB-inducing kinase activity [GO:0007250]; activation of phospholipase C activity [GO:0007202]; angiotensin-activated signaling pathway [GO:0038166]; angiotensin-mediated drinking behavior [GO:0003051]; angiotensin-mediated vasoconstriction involved in regulation of systemic arterial blood pressure [GO:0001998]; artery smooth muscle co…	cytoplasm [GO:0005737]; extracellular space [GO:0005615]	hormone activity [GO:0005179]; receptor ligand activity [GO:0048018]; serine-type endopeptidase inhibitor activity [GO:0004867]; sodium channel regulator activity [GO:0017080]; type 1 angiotensin receptor binding [GO:0031702]; type 2 angiotensin receptor binding [GO:0031703]
P32261	0.121453	0.109881	0.307537	ANT3_MOUSE	Serpinc1 At3	Antithrombin-III (ATIII) (Serpin C1)	Serpinc1	acute inflammatory response to antigenic stimulus [GO:0002438]; blood coagulation [GO:0007596]; lactation [GO:0007595]; negative regulation of endopeptidase activity [GO:0010951]; regulation of blood coagulation, intrinsic pathway [GO:2000266]; response to nutrient [GO:0007584]	collagen-containing extracellular matrix [GO:0062023]; extracellular space [GO:0005615]	heparin binding [GO:0008201]; identical protein binding [GO:0042802]; protease binding [GO:0002020]; serine-type endopeptidase inhibitor activity [GO:0004867]
Q00623	0.093439	0.448974	0.67204	APOA1_MOUSE	Apoa1	Apolipoprotein A-I (Apo-AI) (ApoA-I) (Apolipoprotein A1) [Cleaved into: Proapolipoprotein A-I (ProapoA-I); Truncated apolipoprotein A-I]	Apoa1	adrenal gland development [GO:0030325]; animal organ regeneration [GO:0031100]; blood vessel endothelial cell migration [GO:0043534]; cholesterol biosynthetic process [GO:0006695]; cholesterol efflux [GO:0033344]; cholesterol homeostasis [GO:0042632]; cholesterol import [GO:0070508]; cholesterol metabolic process [GO:0008203]; cholesterol transport [GO:0030301]; endothelial cell proliferation [GO…	cell surface [GO:0009986]; chylomicron [GO:0042627]; cytoplasmic vesicle [GO:0031410]; cytosol [GO:0005829]; discoidal high-density lipoprotein particle [GO:0034365]; endocytic vesicle [GO:0030139]; extracellular region [GO:0005576]; extracellular space [GO:0005615]; high-density lipoprotein particle [GO:0034364]; intermediate-density lipoprotein particle [GO:0034363]; low-density lipoprotein par…	amyloid-beta binding [GO:0001540]; apolipoprotein A-I receptor binding [GO:0034191]; apolipoprotein receptor binding [GO:0034190]; chemorepellent activity [GO:0045499]; cholesterol binding [GO:0015485]; cholesterol transfer activity [GO:0120020]; enzyme binding [GO:0019899]; heat shock protein binding [GO:0031072]; high-density lipoprotein particle binding [GO:0008035]; high-density lipoprotein p…
P09813	0.0652719	0.599875	0.790364	APOA2_MOUSE	Apoa2	Apolipoprotein A-II (Apo-AII) (ApoA-II) (Apolipoprotein A2) [Cleaved into: Proapolipoprotein A-II (ProapoA-II)]	Apoa2	animal organ regeneration [GO:0031100]; cholesterol efflux [GO:0033344]; cholesterol homeostasis [GO:0042632]; cholesterol metabolic process [GO:0008203]; cholesterol transport [GO:0030301]; diacylglycerol catabolic process [GO:0046340]; high-density lipoprotein particle assembly [GO:0034380]; high-density lipoprotein particle clearance [GO:0034384]; high-density lipoprotein particle remodeling […	chylomicron [GO:0042627]; cytosol [GO:0005829]; extracellular region [GO:0005576]; extracellular space [GO:0005615]; high-density lipoprotein particle [GO:0034364]; spherical high-density lipoprotein particle [GO:0034366]; very-low-density lipoprotein particle [GO:0034361]	apolipoprotein receptor binding [GO:0034190]; cholesterol binding [GO:0015485]; cholesterol transfer activity [GO:0120020]; heat shock protein binding [GO:0031072]; high-density lipoprotein particle binding [GO:0008035]; high-density lipoprotein particle receptor binding [GO:0070653]; lipase inhibitor activity [GO:0055102]; lipid binding [GO:0008289]; lipid transporter activity [GO:0005319]; phos…
P06728	-0.00628484	0.943854	0.988238	APOA4_MOUSE	Apoa4	Apolipoprotein A-IV (Apo-AIV) (ApoA-IV) (Apolipoprotein A4)	Apoa4	cholesterol biosynthetic process [GO:0006695]; cholesterol efflux [GO:0033344]; cholesterol homeostasis [GO:0042632]; cholesterol metabolic process [GO:0008203]; high-density lipoprotein particle assembly [GO:0034380]; hydrogen peroxide catabolic process [GO:0042744]; innate immune response in mucosa [GO:0002227]; leukocyte cell-cell adhesion [GO:0007159]; lipid catabolic process [GO:0016042]; li…	cell surface [GO:0009986]; chylomicron [GO:0042627]; cytosol [GO:0005829]; extracellular region [GO:0005576]; extracellular space [GO:0005615]; high-density lipoprotein particle [GO:0034364]; synapse [GO:0045202]; very-low-density lipoprotein particle [GO:0034361]	antioxidant activity [GO:0016209]; cholesterol binding [GO:0015485]; cholesterol transfer activity [GO:0120020]; copper ion binding [GO:0005507]; identical protein binding [GO:0042802]; lipid binding [GO:0008289]; phosphatidylcholine binding [GO:0031210]; phosphatidylcholine-sterol O-acyltransferase activator activity [GO:0060228]; phospholipid binding [GO:0005543]; protein homodimerization activ…
Q8C7G5	-0.211188	0.165238	0.37396	APOA5_MOUSE	Apoa5 Rap3	Apolipoprotein A-V (Apo-AV) (ApoA-V) (Apolipoprotein A5) (Regeneration-associated protein 3)	Apoa5	acylglycerol homeostasis [GO:0055090]; cholesterol biosynthetic process [GO:0006695]; cholesterol efflux [GO:0033344]; cholesterol homeostasis [GO:0042632]; high-density lipoprotein particle assembly [GO:0034380]; lipid transport [GO:0006869]; lipoprotein metabolic process [GO:0042157]; phosphatidylcholine metabolic process [GO:0046470]; phospholipid efflux [GO:0033700]; positive regulation of ch…	chylomicron [GO:0042627]; cytosol [GO:0005829]; early endosome [GO:0005769]; extracellular region [GO:0005576]; extracellular space [GO:0005615]; Golgi apparatus [GO:0005794]; high-density lipoprotein particle [GO:0034364]; late endosome [GO:0005770]; very-low-density lipoprotein particle [GO:0034361]	cholesterol binding [GO:0015485]; enzyme activator activity [GO:0008047]; enzyme binding [GO:0019899]; heparin binding [GO:0008201]; lipase activator activity [GO:0060229]; lipase binding [GO:0035473]; lipid binding [GO:0008289]; lipoprotein lipase activator activity [GO:0060230]; lipoprotein particle receptor binding [GO:0070325]; low-density lipoprotein particle receptor binding [GO:0050750]; p…
E9Q414	0.181564	0.0770222	0.258379	APOB_MOUSE	Apob	Apolipoprotein B-100 (Apo B-100) [Cleaved into: Apolipoprotein B-48 (Apo B-48)]	Apob	artery morphogenesis [GO:0048844]; cellular response to prostaglandin stimulus [GO:0071379]; cellular response to tumor necrosis factor [GO:0071356]; cholesterol efflux [GO:0033344]; cholesterol homeostasis [GO:0042632]; cholesterol metabolic process [GO:0008203]; cholesterol transport [GO:0030301]; fertilization [GO:0009566]; flagellated sperm motility [GO:0030317]; in utero embryonic developmen…	chylomicron [GO:0042627]; cytoplasm [GO:0005737]; cytosol [GO:0005829]; endoplasmic reticulum [GO:0005783]; endoplasmic reticulum exit site [GO:0070971]; extracellular region [GO:0005576]; extracellular space [GO:0005615]; high-density lipoprotein particle [GO:0034364]; intermediate-density lipoprotein particle [GO:0034363]; intracellular membrane-bounded organelle [GO:0043231]; lipid droplet [GO…	cholesterol transfer activity [GO:0120020]; heparin binding [GO:0008201]; lipase binding [GO:0035473]; low-density lipoprotein particle receptor binding [GO:0050750]; phospholipid binding [GO:0005543]
P34928	0.121281	0.287019	0.510376	APOC1_MOUSE	Apoc1	Apolipoprotein C-I (Apo-CI) (ApoC-I) (Apolipoprotein C1) [Cleaved into: Truncated apolipoprotein C-I]	Apoc1	cholesterol metabolic process [GO:0008203]; lipid transport [GO:0006869]; lipoprotein metabolic process [GO:0042157]; negative regulation of cholesterol transport [GO:0032375]; negative regulation of lipid catabolic process [GO:0050995]; negative regulation of lipoprotein lipase activity [GO:0051005]; negative regulation of very-low-density lipoprotein particle clearance [GO:0010916]; triglycerid…	extracellular region [GO:0005576]; high-density lipoprotein particle [GO:0034364]; very-low-density lipoprotein particle [GO:0034361]	fatty acid binding [GO:0005504]; phospholipase inhibitor activity [GO:0004859]
Q05020	0.0759903	0.55893	0.761661	APOC2_MOUSE	Apoc2	Apolipoprotein C-II (Apo-CII) (ApoC-II) (Apolipoprotein C2)	Apoc2	cholesterol efflux [GO:0033344]; chylomicron remnant clearance [GO:0034382]; high-density lipoprotein particle clearance [GO:0034384]; lipid catabolic process [GO:0016042]; lipoprotein transport [GO:0042953]; negative regulation of cholesterol transport [GO:0032375]; negative regulation of lipid metabolic process [GO:0045833]; negative regulation of receptor-mediated endocytosis [GO:0048261]; neg…	chylomicron [GO:0042627]; cytosol [GO:0005829]; extracellular region [GO:0005576]; extracellular space [GO:0005615]; intermediate-density lipoprotein particle [GO:0034363]; low-density lipoprotein particle [GO:0034362]; spherical high-density lipoprotein particle [GO:0034366]; very-low-density lipoprotein particle [GO:0034361]	identical protein binding [GO:0042802]; lipase inhibitor activity [GO:0055102]; lipid binding [GO:0008289]; lipoprotein lipase activator activity [GO:0060230]; phospholipase activator activity [GO:0016004]; phospholipase binding [GO:0043274]
P33622	0.114327	0.410739	0.641186	APOC3_MOUSE	Apoc3	Apolipoprotein C-III (Apo-CIII) (ApoC-III) (Apolipoprotein C3)	Apoc3	cellular response to glucose stimulus [GO:0071333]; cholesterol homeostasis [GO:0042632]; cholesterol metabolic process [GO:0008203]; lipid transport [GO:0006869]; lipoprotein metabolic process [GO:0042157]; lipoprotein transport [GO:0042953]; negative regulation of high-density lipoprotein particle clearance [GO:0010987]; negative regulation of lipoprotein lipase activity [GO:0051005]; negative …	chylomicron [GO:0042627]; cytosol [GO:0005829]; extracellular region [GO:0005576]; extracellular space [GO:0005615]; intermediate-density lipoprotein particle [GO:0034363]; spherical high-density lipoprotein particle [GO:0034366]; very-low-density lipoprotein particle [GO:0034361]	high-density lipoprotein particle receptor binding [GO:0070653]; lipase inhibitor activity [GO:0055102]; phospholipid binding [GO:0005543]
Q61268	-0.182494	0.284768	0.510376	APOC4_MOUSE	Apoc4 Acl	Apolipoprotein C-IV (Apo-CIV) (ApoC-IV) (Apolipoprotein C2-linked) (ACL) (Apolipoprotein C4)	Apoc4	lipid transport [GO:0006869]; positive regulation of sequestering of triglyceride [GO:0010890]; triglyceride homeostasis [GO:0070328]	extracellular region [GO:0005576]; high-density lipoprotein particle [GO:0034364]; very-low-density lipoprotein particle [GO:0034361]
P51910	0.0479835	0.609128	0.793712	APOD_MOUSE	Apod	Apolipoprotein D (Apo-D) (ApoD)	Apod	aging [GO:0007568]; brain development [GO:0007420]; glucose metabolic process [GO:0006006]; lipid metabolic process [GO:0006629]; lipid transport [GO:0006869]; negative regulation of cytokine production involved in inflammatory response [GO:1900016]; negative regulation of focal adhesion assembly [GO:0051895]; negative regulation of lipoprotein lipid oxidation [GO:0060588]; negative regulation of…	cytoplasm [GO:0005737]; cytosolic ribosome [GO:0022626]; dendrite [GO:0030425]; endoplasmic reticulum [GO:0005783]; extracellular space [GO:0005615]; neuronal cell body [GO:0043025]; perinuclear region of cytoplasm [GO:0048471]	cholesterol binding [GO:0015485]
P08226	0.191482	0.0368409	0.199084	APOE_MOUSE	Apoe	Apolipoprotein E (Apo-E)	Apoe	aging [GO:0007568]; AMPA glutamate receptor clustering [GO:0097113]; amyloid precursor protein metabolic process [GO:0042982]; artery morphogenesis [GO:0048844]; cellular calcium ion homeostasis [GO:0006874]; cGMP-mediated signaling [GO:0019934]; cholesterol catabolic process [GO:0006707]; cholesterol efflux [GO:0033344]; cholesterol homeostasis [GO:0042632]; cholesterol metabolic process [GO:000…	cell surface [GO:0009986]; chylomicron [GO:0042627]; cytoplasm [GO:0005737]; cytosol [GO:0005829]; dendrite [GO:0030425]; discoidal high-density lipoprotein particle [GO:0034365]; endoplasmic reticulum [GO:0005783]; endosome [GO:0005768]; extracellular matrix [GO:0031012]; extracellular region [GO:0005576]; extracellular space [GO:0005615]; extrinsic component of external side of plasma membrane …	amyloid-beta binding [GO:0001540]; antioxidant activity [GO:0016209]; cholesterol transfer activity [GO:0120020]; heparan sulfate proteoglycan binding [GO:0043395]; heparin binding [GO:0008201]; hydroxyapatite binding [GO:0046848]; identical protein binding [GO:0042802]; lipid binding [GO:0008289]; lipid transporter activity [GO:0005319]; lipoprotein particle binding [GO:0071813]; low-density lip…
Q01339	0.0711992	0.327081	0.559635	APOH_MOUSE	Apoh B2gp1	Beta-2-glycoprotein 1 (APC inhibitor) (Activated protein C-binding protein) (Apolipoprotein H) (Apo-H) (Beta-2-glycoprotein I) (B2GPI) (Beta(2)GPI)	Apoh	animal organ regeneration [GO:0031100]; blood coagulation [GO:0007596]; blood coagulation, intrinsic pathway [GO:0007597]; negative regulation of angiogenesis [GO:0016525]; negative regulation of blood coagulation [GO:0030195]; negative regulation of endothelial cell migration [GO:0010596]; negative regulation of endothelial cell proliferation [GO:0001937]; negative regulation of fibrinolysis [GO…	cell surface [GO:0009986]; chylomicron [GO:0042627]; cytoplasm [GO:0005737]; extracellular space [GO:0005615]; high-density lipoprotein particle [GO:0034364]; plasma membrane [GO:0005886]; very-low-density lipoprotein particle [GO:0034361]	heparin binding [GO:0008201]; identical protein binding [GO:0042802]; lipid binding [GO:0008289]; lipoprotein lipase activator activity [GO:0060230]; phospholipid binding [GO:0005543]
Q9Z1R3	0.427276	0.000781828	0.0924512	APOM_MOUSE	Apom Ng20	Apolipoprotein M (Apo-M) (ApoM)	Apom	cholesterol efflux [GO:0033344]; high-density lipoprotein particle assembly [GO:0034380]; high-density lipoprotein particle clearance [GO:0034384]; high-density lipoprotein particle remodeling [GO:0034375]; lipoprotein metabolic process [GO:0042157]; negative regulation of plasma lipoprotein oxidation [GO:0034445]; response to glucose [GO:0009749]; reverse cholesterol transport [GO:0043691]	discoidal high-density lipoprotein particle [GO:0034365]; extracellular region [GO:0005576]; extracellular space [GO:0005615]; high-density lipoprotein particle [GO:0034364]; low-density lipoprotein particle [GO:0034362]; spherical high-density lipoprotein particle [GO:0034366]; very-low-density lipoprotein particle [GO:0034361]	antioxidant activity [GO:0016209]; lipid transporter activity [GO:0005319]; phospholipid binding [GO:0005543]
Q61176	-1.11236	0.0279136	0.199084	ARGI1_MOUSE	Arg1	Arginase-1 (EC 3.5.3.1) (Liver-type arginase) (Type I arginase)	Arg1	adaptive immune response [GO:0002250]; aging [GO:0007568]; arginine catabolic process to ornithine [GO:0019547]; arginine metabolic process [GO:0006525]; cellular response to dexamethasone stimulus [GO:0071549]; cellular response to glucagon stimulus [GO:0071377]; cellular response to hydrogen peroxide [GO:0070301]; cellular response to interleukin-4 [GO:0071353]; cellular response to lipopolysac…	cytoplasm [GO:0005737]; cytosol [GO:0005829]; extracellular space [GO:0005615]; mitochondrial outer membrane [GO:0005741]; neuronal cell body [GO:0043025]; neuron projection [GO:0043005]	arginase activity [GO:0004053]; identical protein binding [GO:0042802]; manganese ion binding [GO:0030145]
Q8CG76	-1.52646	0.0181975	0.198728	ARK72_MOUSE	Akr7a2 Afar Akr7a5	Aflatoxin B1 aldehyde reductase member 2 (EC 1.1.1.n11) (Succinic semialdehyde reductase) (SSA reductase)	Akr7a2	daunorubicin metabolic process [GO:0044597]; doxorubicin metabolic process [GO:0044598]	cytoplasm [GO:0005737]; cytosol [GO:0005829]; Golgi apparatus [GO:0005794]; mitochondrion [GO:0005739]; nuclear envelope [GO:0005635]	alditol:NADP+ 1-oxidoreductase activity [GO:0004032]; D-threo-aldose 1-dehydrogenase activity [GO:0047834]; phenanthrene-9,10-epoxide hydrolase activity [GO:0019119]
Q91YI0	-1.68004	0.00605916	0.183023	ARLY_MOUSE	Asl	Argininosuccinate lyase (ASAL) (EC 4.3.2.1) (Arginosuccinase)	Asl	ammonia assimilation cycle [GO:0019676]; arginine biosynthetic process via ornithine [GO:0042450]; argininosuccinate metabolic process [GO:0000053]; cellular amino acid metabolic process [GO:0006520]; liver development [GO:0001889]; locomotory behavior [GO:0007626]; post-embryonic development [GO:0009791]; urea cycle [GO:0000050]	cell body fiber [GO:0070852]; cytoplasm [GO:0005737]; cytosol [GO:0005829]; endoplasmic reticulum [GO:0005783]; mitochondrial outer membrane [GO:0005741]; neuronal cell body [GO:0043025]; nucleus [GO:0005634]; perikaryon [GO:0043204]; perinuclear region of cytoplasm [GO:0048471]	argininosuccinate lyase activity [GO:0004056]; identical protein binding [GO:0042802]
P16460	-1.27398	0.0155597	0.198728	ASSY_MOUSE	Ass1 Ass	Argininosuccinate synthase (EC 6.3.4.5) (Citrulline--aspartate ligase)	Ass1	acute-phase response [GO:0006953]; aging [GO:0007568]; arginine biosynthetic process [GO:0006526]; argininosuccinate metabolic process [GO:0000053]; aspartate metabolic process [GO:0006531]; cellular response to amine stimulus [GO:0071418]; cellular response to amino acid stimulus [GO:0071230]; cellular response to ammonium ion [GO:0071242]; cellular response to cAMP [GO:0071320]; cellular respon…	cell body fiber [GO:0070852]; cytoplasm [GO:0005737]; cytosol [GO:0005829]; endoplasmic reticulum [GO:0005783]; lysosome [GO:0005764]; mitochondrial outer membrane [GO:0005741]; mitochondrion [GO:0005739]; myelin sheath [GO:0043209]; neuronal cell body [GO:0043025]; neuron projection [GO:0043005]; nucleus [GO:0005634]; perikaryon [GO:0043204]	amino acid binding [GO:0016597]; argininosuccinate synthase activity [GO:0004055]; ATP binding [GO:0005524]; identical protein binding [GO:0042802]; toxic substance binding [GO:0015643]
O08997	-0.343503	0.382499	0.612485	ATOX1_MOUSE	Atox1	Copper transport protein ATOX1 (Metal transport protein ATX1)	Atox1	cellular copper ion homeostasis [GO:0006878]; copper ion export [GO:0060003]; copper ion transport [GO:0006825]; negative regulation of apoptotic process [GO:0043066]; response to oxidative stress [GO:0006979]	cytosol [GO:0005829]	ATPase binding [GO:0051117]; copper chaperone activity [GO:0016531]; copper-dependent protein binding [GO:0032767]; copper ion binding [GO:0005507]; cuprous ion binding [GO:1903136]
P01887	0.119108	0.23024	0.451883	B2MG_MOUSE	B2m	Beta-2-microglobulin	B2m	amyloid fibril formation [GO:1990000]; antibacterial humoral response [GO:0019731]; antigen processing and presentation of endogenous peptide antigen via MHC class I [GO:0019885]; antigen processing and presentation of exogenous protein antigen via MHC class Ib, TAP-dependent [GO:0002481]; antimicrobial humoral immune response mediated by antimicrobial peptide [GO:0061844]; cellular defense respo…	cytosol [GO:0005829]; external side of plasma membrane [GO:0009897]; extracellular space [GO:0005615]; Golgi apparatus [GO:0005794]; HFE-transferrin receptor complex [GO:1990712]; MHC class I peptide loading complex [GO:0042824]; MHC class I protein complex [GO:0042612]; phagocytic vesicle membrane [GO:0030670]; plasma membrane [GO:0005886]	identical protein binding [GO:0042802]; protein homodimerization activity [GO:0042803]
P82198	-0.334429	0.0563223	0.237142	BGH3_MOUSE	Tgfbi	Transforming growth factor-beta-induced protein ig-h3 (Beta ig-h3)	Tgfbi	angiogenesis [GO:0001525]; cell adhesion [GO:0007155]; cell population proliferation [GO:0008283]; chondrocyte differentiation [GO:0002062]; extracellular matrix organization [GO:0030198]	basement membrane [GO:0005604]; collagen-containing extracellular matrix [GO:0062023]; extracellular matrix [GO:0031012]; extracellular space [GO:0005615]; trans-Golgi network [GO:0005802]	cell adhesion molecule binding [GO:0050839]; collagen binding [GO:0005518]; extracellular matrix binding [GO:0050840]; identical protein binding [GO:0042802]; integrin binding [GO:0005178]
O35490	-1.56356	0.00605865	0.183023	BHMT1_MOUSE	Bhmt	Betaine--homocysteine S-methyltransferase 1 (EC 2.1.1.5)	Bhmt	amino-acid betaine catabolic process [GO:0006579]; amino-acid betaine metabolic process [GO:0006577]; L-methionine salvage [GO:0071267]; methionine biosynthetic process [GO:0009086]; protein methylation [GO:0006479]	cytosol [GO:0005829]; extracellular exosome [GO:0070062]; protein-containing complex [GO:0032991]	betaine-homocysteine S-methyltransferase activity [GO:0047150]; methyltransferase activity [GO:0008168]; protein-containing complex binding [GO:0044877]; zinc ion binding [GO:0008270]
P20029	0.229757	0.0987392	0.291898	BIP_MOUSE	Hspa5 Grp78	Endoplasmic reticulum chaperone BiP (EC 3.6.4.10) (78 kDa glucose-regulated protein) (GRP-78) (Binding-immunoglobulin protein) (BiP) (Heat shock protein 70 family protein 5) (HSP70 family protein 5) (Heat shock protein family A member 5) (Immunoglobulin heavy chain-binding protein)	Hspa5	cellular response to antibiotic [GO:0071236]; cellular response to calcium ion [GO:0071277]; cellular response to cAMP [GO:0071320]; cellular response to drug [GO:0035690]; cellular response to gamma radiation [GO:0071480]; cellular response to glucose starvation [GO:0042149]; cellular response to interleukin-4 [GO:0071353]; cellular response to manganese ion [GO:0071287]; cellular response to ne…	cell surface [GO:0009986]; COP9 signalosome [GO:0008180]; cytoplasm [GO:0005737]; cytosol [GO:0005829]; endoplasmic reticulum [GO:0005783]; endoplasmic reticulum chaperone complex [GO:0034663]; endoplasmic reticulum-Golgi intermediate compartment [GO:0005793]; endoplasmic reticulum lumen [GO:0005788]; endoplasmic reticulum membrane [GO:0005789]; extracellular region [GO:0005576]; integral compone…	ATP binding [GO:0005524]; ATP hydrolysis activity [GO:0140603]; enzyme binding [GO:0019899]; heat shock protein binding [GO:0031072]; misfolded protein binding [GO:0051787]; protein domain specific binding [GO:0019904]; protein folding chaperone [GO:0044183]; ribosome binding [GO:0043022]; ubiquitin protein ligase binding [GO:0031625]; unfolded protein binding [GO:0051082]
Q923D2	-0.0962979	0.508802	0.724889	BLVRB_MOUSE	Blvrb	Flavin reductase (NADPH) (FR) (EC 1.5.1.30) (Biliverdin reductase B) (BVR-B) (EC 1.3.1.24) (Biliverdin-IX beta-reductase) (NADPH-dependent diaphorase) (NADPH-flavin reductase) (FLR)	Blvrb	heme catabolic process [GO:0042167]	cytosol [GO:0005829]; intracellular membrane-bounded organelle [GO:0043231]; nucleoplasm [GO:0005654]; plasma membrane [GO:0005886]; terminal bouton [GO:0043195]	biliberdin reductase NAD+ activity [GO:0106276]; biliverdin reductase (NAD(P)+) activity [GO:0004074]; biliverdin reductase (NADP+) activity [GO:0106277]; riboflavin reductase (NADPH) activity [GO:0042602]
Q8CIF4	0.00354623	0.974926	0.993836	BTD_MOUSE	Btd	Biotinidase (Biotinase) (EC 3.5.1.12)	Btd	biotin metabolic process [GO:0006768]	apical part of cell [GO:0045177]; extracellular space [GO:0005615]; nucleolus [GO:0005730]; perikaryon [GO:0043204]	biotinidase activity [GO:0047708]
P98086	0.459735	0.184717	0.400043	C1QA_MOUSE	C1qa	Complement C1q subcomponent subunit A	C1qa	aging [GO:0007568]; astrocyte activation [GO:0048143]; complement activation, classical pathway [GO:0006958]; complement-mediated synapse pruning [GO:0150062]; innate immune response [GO:0045087]; microglial cell activation [GO:0001774]; neuron remodeling [GO:0016322]; positive regulation of neuron death [GO:1901216]; response to iron ion [GO:0010039]; synapse organization [GO:0050808]; synapse p…	collagen trimer [GO:0005581]; extracellular space [GO:0005615]; postsynapse [GO:0098794]; synapse [GO:0045202]
P14106	0.476749	0.238969	0.458363	C1QB_MOUSE	C1qb	Complement C1q subcomponent subunit B	C1qb	complement activation, classical pathway [GO:0006958]; innate immune response [GO:0045087]; inner ear development [GO:0048839]; synapse pruning [GO:0098883]	collagen trimer [GO:0005581]; complement component C1 complex [GO:0005602]; extracellular space [GO:0005615]; postsynapse [GO:0098794]; synapse [GO:0045202]	identical protein binding [GO:0042802]
Q02105	0.471884	0.212028	0.424878	C1QC_MOUSE	C1qc C1qg	Complement C1q subcomponent subunit C	C1qc	complement activation, classical pathway [GO:0006958]; innate immune response [GO:0045087]; negative regulation of granulocyte differentiation [GO:0030853]; negative regulation of macrophage differentiation [GO:0045650]; synapse pruning [GO:0098883]	collagen trimer [GO:0005581]; extracellular space [GO:0005615]; postsynapse [GO:0098794]; synapse [GO:0045202]
Q8CG16	0.151594	0.197218	0.413071	C1RA_MOUSE	C1ra C1r	Complement C1r-A subcomponent (EC 3.4.21.41) (Complement component 1 subcomponent r-A) [Cleaved into: Complement C1r-A subcomponent heavy chain; Complement C1r-A subcomponent light chain]	C1ra	complement activation, classical pathway [GO:0006958]; innate immune response [GO:0045087]; zymogen activation [GO:0031638]	blood microparticle [GO:0072562]; extracellular space [GO:0005615]	calcium ion binding [GO:0005509]; identical protein binding [GO:0042802]; serine-type endopeptidase activity [GO:0004252]
Q922D8	-0.733438	0.0384808	0.199084	C1TC_MOUSE	Mthfd1	C-1-tetrahydrofolate synthase, cytoplasmic (C1-THF synthase) [Cleaved into: C-1-tetrahydrofolate synthase, cytoplasmic, N-terminally processed] [Includes: Methylenetetrahydrofolate dehydrogenase (EC 1.5.1.5); Methenyltetrahydrofolate cyclohydrolase (EC 3.5.4.9); Formyltetrahydrofolate synthetase (EC 6.3.4.3)]	Mthfd1	10-formyltetrahydrofolate biosynthetic process [GO:0009257]; heart development [GO:0007507]; histidine biosynthetic process [GO:0000105]; methionine biosynthetic process [GO:0009086]; methionine metabolic process [GO:0006555]; neural tube closure [GO:0001843]; neutrophil homeostasis [GO:0001780]; one-carbon metabolic process [GO:0006730]; purine nucleotide biosynthetic process [GO:0006164]; serin…	cytosol [GO:0005829]; mitochondrion [GO:0005739]	ATP binding [GO:0005524]; formate-tetrahydrofolate ligase activity [GO:0004329]; methenyltetrahydrofolate cyclohydrolase activity [GO:0004477]; methylenetetrahydrofolate dehydrogenase (NAD+) activity [GO:0004487]; methylenetetrahydrofolate dehydrogenase (NADP+) activity [GO:0004488]; methylenetetrahydrofolate dehydrogenase [NAD(P)+] activity [GO:0004486]
P08607	0.104464	0.355356	0.587777	C4BPA_MOUSE	C4bpa C4bp	C4b-binding protein (C4bp)	C4bpa	complement activation, classical pathway [GO:0006958]; innate immune response [GO:0045087]; negative regulation of complement activation, classical pathway [GO:0045959]	extracellular space [GO:0005615]
P09803	0.153855	0.219611	0.436453	CADH1_MOUSE	Cdh1	Cadherin-1 (ARC-1) (Epithelial cadherin) (E-cadherin) (Uvomorulin) (CD antigen CD324) [Cleaved into: E-Cad/CTF1; E-Cad/CTF2; E-Cad/CTF3]	Cdh1	actin cytoskeleton reorganization [GO:0031532]; adherens junction organization [GO:0034332]; bicellular tight junction assembly [GO:0070830]; calcium-dependent cell-cell adhesion via plasma membrane cell adhesion molecules [GO:0016339]; cell-cell adhesion [GO:0098609]; cell-cell adhesion mediated by cadherin [GO:0044331]; cell-cell adhesion via plasma-membrane adhesion molecules [GO:0098742]; cel…	actin cytoskeleton [GO:0015629]; adherens junction [GO:0005912]; apical junction complex [GO:0043296]; apical part of cell [GO:0045177]; axon [GO:0030424]; axon terminus [GO:0043679]; basolateral plasma membrane [GO:0016323]; catenin complex [GO:0016342]; cell-cell junction [GO:0005911]; cell junction [GO:0030054]; cell periphery [GO:0071944]; cell surface [GO:0009986]; cytoplasm [GO:0005737]; cy…	alpha-catenin binding [GO:0045294]; ankyrin binding [GO:0030506]; beta-catenin binding [GO:0008013]; cadherin binding [GO:0045296]; calcium ion binding [GO:0005509]; cell adhesion molecule binding [GO:0050839]; cytoskeletal protein binding [GO:0008092]; gamma-catenin binding [GO:0045295]; GTPase activating protein binding [GO:0032794]; identical protein binding [GO:0042802]; protein domain specif…
P55284	-0.0351638	0.82092	0.922279	CADH5_MOUSE	Cdh5	Cadherin-5 (Vascular endothelial cadherin) (VE-cadherin) (CD antigen CD144)	Cdh5	adherens junction organization [GO:0034332]; bicellular tight junction assembly [GO:0070830]; blood vessel endothelial cell migration [GO:0043534]; blood vessel maturation [GO:0001955]; calcium-dependent cell-cell adhesion via plasma membrane cell adhesion molecules [GO:0016339]; cell-cell adhesion [GO:0098609]; cell-cell adhesion mediated by cadherin [GO:0044331]; cell-cell adhesion via plasma-m…	adherens junction [GO:0005912]; bicellular tight junction [GO:0005923]; catenin complex [GO:0016342]; cell-cell junction [GO:0005911]; cell junction [GO:0030054]; cell periphery [GO:0071944]; cell surface [GO:0009986]; external side of plasma membrane [GO:0009897]; integral component of membrane [GO:0016021]; nuclear membrane [GO:0031965]; nucleoplasm [GO:0005654]; plasma membrane [GO:0005886]	beta-catenin binding [GO:0008013]; BMP receptor binding [GO:0070700]; cadherin binding [GO:0045296]; calcium ion binding [GO:0005509]; fibrinogen binding [GO:0070051]; protein phosphatase binding [GO:0019903]; protein tyrosine kinase binding [GO:1990782]; signaling receptor binding [GO:0005102]; transmembrane transporter binding [GO:0044325]; vascular endothelial growth factor receptor 2 binding …
P13634	-0.378863	0.247798	0.467555	CAH1_MOUSE	Ca1 Car1	Carbonic anhydrase 1 (EC 4.2.1.1) (Carbonate dehydratase I) (Carbonic anhydrase I) (CA-I)	Ca1	one-carbon metabolic process [GO:0006730]	cytoplasm [GO:0005737]	arylesterase activity [GO:0004064]; carbonate dehydratase activity [GO:0004089]; hydro-lyase activity [GO:0016836]; zinc ion binding [GO:0008270]
P00920	-0.233377	0.264705	0.48156	CAH2_MOUSE	Ca2 Car2	Carbonic anhydrase 2 (EC 4.2.1.1) (Carbonate dehydratase II) (Carbonic anhydrase II) (CA-II)	Ca2	angiotensin-activated signaling pathway [GO:0038166]; carbon dioxide transport [GO:0015670]; cellular response to fluid shear stress [GO:0071498]; kidney development [GO:0001822]; morphogenesis of an epithelium [GO:0002009]; odontogenesis of dentin-containing tooth [GO:0042475]; one-carbon metabolic process [GO:0006730]; positive regulation of bone resorption [GO:0045780]; positive regulation of …	apical part of cell [GO:0045177]; axon [GO:0030424]; basolateral plasma membrane [GO:0016323]; cytoplasm [GO:0005737]; cytosol [GO:0005829]; extracellular space [GO:0005615]; microvillus [GO:0005902]; myelin sheath [GO:0043209]; plasma membrane [GO:0005886]	arylesterase activity [GO:0004064]; carbonate dehydratase activity [GO:0004089]; hydro-lyase activity [GO:0016836]; zinc ion binding [GO:0008270]
P16015	-1.10388	0.0106156	0.198728	CAH3_MOUSE	Ca3 Car3	Carbonic anhydrase 3 (EC 4.2.1.1) (Carbonate dehydratase III) (Carbonic anhydrase III) (CA-III)	Ca3	one-carbon metabolic process [GO:0006730]; response to bacterium [GO:0009617]; response to ethanol [GO:0045471]; response to oxidative stress [GO:0006979]	cytosol [GO:0005829]	carbonate dehydratase activity [GO:0004089]; hydro-lyase activity [GO:0016836]; nickel cation binding [GO:0016151]; phosphatase activity [GO:0016791]; zinc ion binding [GO:0008270]
P24270	-0.45449	0.177713	0.392795	CATA_MOUSE	Cat Cas-1 Cas1	Catalase (EC 1.11.1.6)	Cat	aerobic respiration [GO:0009060]; aging [GO:0007568]; cellular response to growth factor stimulus [GO:0071363]; cholesterol metabolic process [GO:0008203]; hemoglobin metabolic process [GO:0020027]; hydrogen peroxide catabolic process [GO:0042744]; kidney development [GO:0001822]; negative regulation of apoptotic process [GO:0043066]; negative regulation of NF-kappaB transcription factor activity…	cytoplasm [GO:0005737]; cytosol [GO:0005829]; endoplasmic reticulum [GO:0005783]; extracellular space [GO:0005615]; Golgi apparatus [GO:0005794]; intracellular membrane-bounded organelle [GO:0043231]; lysosome [GO:0005764]; mitochondrial intermembrane space [GO:0005758]; mitochondrion [GO:0005739]; peroxisomal membrane [GO:0005778]; peroxisome [GO:0005777]; plasma membrane [GO:0005886]; protein-c…	aminoacylase activity [GO:0004046]; antioxidant activity [GO:0016209]; catalase activity [GO:0004096]; enzyme binding [GO:0019899]; heme binding [GO:0020037]; identical protein binding [GO:0042802]; metal ion binding [GO:0046872]; NADP binding [GO:0050661]; oxidoreductase activity, acting on peroxide as acceptor [GO:0016684]; peroxisome targeting sequence binding [GO:0000268]; protein homodimeriz…
P10605	0.0718819	0.512805	0.726157	CATB_MOUSE	Ctsb	Cathepsin B (EC 3.4.22.1) (Cathepsin B1) [Cleaved into: Cathepsin B light chain; Cathepsin B heavy chain]	Ctsb	cellular response to thyroid hormone stimulus [GO:0097067]; collagen catabolic process [GO:0030574]; decidualization [GO:0046697]; epithelial cell differentiation [GO:0030855]; negative regulation of cell death [GO:0060548]; proteolysis [GO:0006508]; proteolysis involved in cellular protein catabolic process [GO:0051603]; regulation of catalytic activity [GO:0050790]; thyroid hormone generation […	apical plasma membrane [GO:0016324]; cell surface [GO:0009986]; collagen-containing extracellular matrix [GO:0062023]; cytoplasm [GO:0005737]; external side of plasma membrane [GO:0009897]; extracellular region [GO:0005576]; extracellular space [GO:0005615]; lysosome [GO:0005764]; melanosome [GO:0042470]; mitochondrion [GO:0005739]; perinuclear region of cytoplasm [GO:0048471]; sarcolemma [GO:004…	collagen binding [GO:0005518]; cysteine-type endopeptidase activity [GO:0004197]; cysteine-type peptidase activity [GO:0008234]; endopeptidase activity [GO:0004175]; kininogen binding [GO:0030984]; peptidase activity [GO:0008233]; peptide binding [GO:0042277]; protein-containing complex binding [GO:0044877]; protein self-association [GO:0043621]; proteoglycan binding [GO:0043394]
P70269	-0.0681115	0.730527	0.881477	CATE_MOUSE	Ctse	Cathepsin E (EC 3.4.23.34)	Ctse	antigen processing and presentation of exogenous peptide antigen via MHC class II [GO:0019886]; protein autoprocessing [GO:0016540]; proteolysis [GO:0006508]	endosome [GO:0005768]	aspartic-type endopeptidase activity [GO:0004190]; identical protein binding [GO:0042802]; peptidase activity [GO:0008233]
Q9WUU7	0.194248	0.190922	0.406785	CATZ_MOUSE	Ctsz	Cathepsin Z (EC 3.4.18.1)	Ctsz	epithelial tube branching involved in lung morphogenesis [GO:0060441]; negative regulation of neuron projection development [GO:0010977]; negative regulation of plasminogen activation [GO:0010757]; negative regulation of protein binding [GO:0032091]; positive regulation of neural precursor cell proliferation [GO:2000179]; positive regulation of neuron apoptotic process [GO:0043525]; proteolysis […	cell cortex region [GO:0099738]; cell surface [GO:0009986]; collagen-containing extracellular matrix [GO:0062023]; cytoplasmic vesicle [GO:0031410]; endoplasmic reticulum [GO:0005783]; extracellular space [GO:0005615]; growth cone [GO:0030426]; lysosome [GO:0005764]	carboxypeptidase activity [GO:0004180]; cysteine-type endopeptidase activity [GO:0004197]
Q06770	-0.301882	0.00669214	0.183023	CBG_MOUSE	Serpina6 Cbg	Corticosteroid-binding globulin (CBG) (Serpin A6) (Transcortin)	Serpina6	glucocorticoid metabolic process [GO:0008211]; negative regulation of endopeptidase activity [GO:0010951]	extracellular space [GO:0005615]	serine-type endopeptidase inhibitor activity [GO:0004867]; steroid binding [GO:0005496]
Q9JHH6	0.17755	0.13264	0.330151	CBPB2_MOUSE	Cpb2 Tafi	Carboxypeptidase B2 (EC 3.4.17.20) (Carboxypeptidase R) (CPR) (Carboxypeptidase U) (CPU) (Thrombin-activable fibrinolysis inhibitor) (TAFI)	Cpb2	blood coagulation [GO:0007596]; cellular response to glucose stimulus [GO:0071333]; fibrinolysis [GO:0042730]; liver regeneration [GO:0097421]; negative regulation of fibrinolysis [GO:0051918]; negative regulation of hepatocyte proliferation [GO:2000346]; negative regulation of plasminogen activation [GO:0010757]; positive regulation of extracellular matrix constituent secretion [GO:0003331]; pro…	extracellular space [GO:0005615]	carboxypeptidase activity [GO:0004180]; metallocarboxypeptidase activity [GO:0004181]; zinc ion binding [GO:0008270]
Q9JJN5	0.00396146	0.965993	0.993293	CBPN_MOUSE	Cpn1	Carboxypeptidase N catalytic chain (CPN) (EC 3.4.17.3) (Carboxypeptidase N polypeptide 1) (Carboxypeptidase N small subunit)	Cpn1	bradykinin catabolic process [GO:0010815]; peptide metabolic process [GO:0006518]; protein processing [GO:0016485]; proteolysis [GO:0006508]; response to glucocorticoid [GO:0051384]	extracellular space [GO:0005615]	carboxypeptidase activity [GO:0004180]; metallocarboxypeptidase activity [GO:0004181]; zinc ion binding [GO:0008270]
Q9WVJ3	-0.143879	0.193644	0.4089	CBPQ_MOUSE	Cpq Hls2 Pgcp	Carboxypeptidase Q (EC 3.4.17.-) (Hematopoietic lineage switch 2) (Plasma glutamate carboxypeptidase)	Cpq	peptide catabolic process [GO:0043171]; proteolysis [GO:0006508]; thyroid hormone generation [GO:0006590]; tissue regeneration [GO:0042246]	cytoplasm [GO:0005737]; endoplasmic reticulum [GO:0005783]; extracellular space [GO:0005615]; Golgi apparatus [GO:0005794]; intracellular membrane-bounded organelle [GO:0043231]; lysosome [GO:0005764]	carboxypeptidase activity [GO:0004180]; metal ion binding [GO:0046872]; metallodipeptidase activity [GO:0070573]; protein homodimerization activity [GO:0042803]
Q9Z121	0.295871	0.0133672	0.198728	CCL8_MOUSE	Ccl8 Mcp2 Scya8	C-C motif chemokine 8 (Monocyte chemoattractant protein 2) (Monocyte chemotactic protein 2) (MCP-2) (Small-inducible cytokine A8)	Ccl8	cellular response to interferon-gamma [GO:0071346]; cellular response to interleukin-1 [GO:0071347]; cellular response to tumor necrosis factor [GO:0071356]; chemokine-mediated signaling pathway [GO:0070098]; eosinophil chemotaxis [GO:0048245]; G protein-coupled receptor signaling pathway [GO:0007186]; inflammatory response [GO:0006954]; lymphocyte chemotaxis [GO:0048247]; monocyte chemotaxis [GO…	extracellular space [GO:0005615]	CCR chemokine receptor binding [GO:0048020]; chemokine activity [GO:0008009]; heparin binding [GO:0008201]
Q9QWK4	0.0427447	0.732714	0.881552	CD5L_MOUSE	Cd5l Aim Api6	CD5 antigen-like (Apoptosis inhibitor expressed by macrophages) (mAIM) (Apoptosis inhibitory 6) (SP-alpha)	Cd5l	apoptotic process [GO:0006915]; immune system process [GO:0002376]; inflammatory response [GO:0006954]; positive regulation of complement-dependent cytotoxicity [GO:1903661]; regulation of complement activation [GO:0030449]; zymogen activation [GO:0031638]	cell surface [GO:0009986]; cytoplasm [GO:0005737]; extracellular region [GO:0005576]; plasma membrane [GO:0005886]	scavenger receptor activity [GO:0005044]; serine-type endopeptidase activity [GO:0004252]
P05208	-0.285818	0.0694215	0.252246	CEL2A_MOUSE	Cela2a Ela-2 Ela2 Ela2a	Chymotrypsin-like elastase family member 2A (EC 3.4.21.71) (Elastase-2) (Elastase-2A)	Cela2a	insulin catabolic process [GO:1901143]; proteolysis [GO:0006508]; regulation of insulin secretion [GO:0050796]; regulation of platelet aggregation [GO:0090330]; response to insulin [GO:0032868]	collagen-containing extracellular matrix [GO:0062023]; extracellular region [GO:0005576]; extracellular space [GO:0005615]; keratohyalin granule [GO:0036457]	endopeptidase activity [GO:0004175]; serine hydrolase activity [GO:0017171]; serine-type endopeptidase activity [GO:0004252]
Q91X79	-0.254274	0.250087	0.467555	CELA1_MOUSE	Cela1 Ela1	Chymotrypsin-like elastase family member 1 (EC 3.4.21.36) (Elastase-1)	Cela1	digestive system development [GO:0055123]; elastin catabolic process [GO:0060309]; exocrine pancreas development [GO:0031017]; inflammatory response [GO:0006954]; multicellular organism growth [GO:0035264]; negative regulation of transcription by RNA polymerase II [GO:0000122]; pancreas morphogenesis [GO:0061113]; positive regulation of angiogenesis [GO:0045766]; positive regulation of transcript…	collagen-containing extracellular matrix [GO:0062023]; extracellular space [GO:0005615]	metal ion binding [GO:0046872]; serine-type endopeptidase activity [GO:0004252]
Q61147	0.0328958	0.687764	0.853838	CERU_MOUSE	Cp	Ceruloplasmin (EC 1.16.3.1) (Ferroxidase)	Cp	copper ion transport [GO:0006825]; iron ion homeostasis [GO:0055072]; iron ion transport [GO:0006826]; response to copper ion [GO:0046688]	anchored component of plasma membrane [GO:0046658]; extracellular space [GO:0005615]; plasma membrane [GO:0005886]	chaperone binding [GO:0051087]; copper ion binding [GO:0005507]; ferroxidase activity [GO:0004322]; oxidoreductase activity [GO:0016491]
P04186	0.296277	0.125641	0.328332	CFAB_MOUSE	Cfb Bf H2-Bf	Complement factor B (EC 3.4.21.47) (C3/C5 convertase) [Cleaved into: Complement factor B Ba fragment; Complement factor B Bb fragment]	Cfb	cell population proliferation [GO:0008283]; complement activation [GO:0006956]; complement activation, alternative pathway [GO:0006957]; response to thyroid hormone [GO:0097066]	extracellular space [GO:0005615]	serine-type endopeptidase activity [GO:0004252]
P03953	0.172236	0.0729494	0.253173	CFAD_MOUSE	Cfd Adn Df	Complement factor D (EC 3.4.21.46) (28 kDa adipocyte protein) (Adipsin) (C3 convertase activator) (Properdin factor D)	Cfd	complement activation, alternative pathway [GO:0006957]; Notch signaling pathway [GO:0007219]; response to bacterium [GO:0009617]	extracellular space [GO:0005615]	endopeptidase activity [GO:0004175]; serine-type endopeptidase activity [GO:0004252]
P06909	0.194089	0.0456937	0.214401	CFAH_MOUSE	Cfh Hf1	Complement factor H (Protein beta-1-H)	Cfh	activation of membrane attack complex [GO:0001905]; angiogenesis [GO:0001525]; ATP metabolic process [GO:0046034]; complement activation [GO:0006956]; complement activation, alternative pathway [GO:0006957]; determination of adult lifespan [GO:0008340]; gene expression [GO:0010467]; glomerulus development [GO:0032835]; immune response [GO:0006955]; inflammatory response [GO:0006954]; kidney devel…	axon [GO:0030424]; cytoplasm [GO:0005737]; external side of plasma membrane [GO:0009897]; extracellular region [GO:0005576]; extracellular space [GO:0005615]; mitochondrion [GO:0005739]; neuronal cell body [GO:0043025]; nucleus [GO:0005634]; plasma membrane [GO:0005886]	complement component C3b binding [GO:0001851]; heparan sulfate proteoglycan binding [GO:0043395]; heparin binding [GO:0008201]; identical protein binding [GO:0042802]
Q61129	-0.115708	0.514297	0.726157	CFAI_MOUSE	Cfi If	Complement factor I (EC 3.4.21.45) (C3B/C4B inactivator) [Cleaved into: Complement factor I heavy chain; Complement factor I light chain]	Cfi	complement activation [GO:0006956]; complement activation, classical pathway [GO:0006958]; innate immune response [GO:0045087]	extracellular space [GO:0005615]; membrane [GO:0016020]; nucleus [GO:0005634]	metal ion binding [GO:0046872]; scavenger receptor activity [GO:0005044]; serine-type endopeptidase activity [GO:0004252]
Q8VCN5	-1.13351	0.068128	0.249922	CGL_MOUSE	Cth	Cystathionine gamma-lyase (EC 4.4.1.1) (Cysteine-protein sulfhydrase) (Gamma-cystathionase)	Cth	cellular response to leukemia inhibitory factor [GO:1990830]; cysteine biosynthetic process [GO:0019344]; cysteine biosynthetic process via cystathionine [GO:0019343]; glutathione metabolic process [GO:0006749]; homocysteine metabolic process [GO:0050667]; hydrogen sulfide biosynthetic process [GO:0070814]; negative regulation of apoptotic process [GO:0043066]; negative regulation of apoptotic si…	cytoplasm [GO:0005737]; cytosol [GO:0005829]	calmodulin binding [GO:0005516]; carbon-sulfur lyase activity [GO:0016846]; cystathionine beta-lyase activity [GO:0004121]; cystathionine gamma-lyase activity [GO:0004123]; identical protein binding [GO:0042802]; L-cysteine desulfhydrase activity [GO:0080146]; L-cystine L-cysteine-lyase (deaminating) [GO:0044540]; pyridoxal phosphate binding [GO:0030170]
Q03311	-0.0567471	0.629747	0.807236	CHLE_MOUSE	Bche	Cholinesterase (EC 3.1.1.8) (Acylcholine acylhydrolase) (Butyrylcholine esterase) (Choline esterase II) (Pseudocholinesterase)	Bche	choline metabolic process [GO:0019695]; learning [GO:0007612]; negative regulation of cell population proliferation [GO:0008285]; negative regulation of synaptic transmission [GO:0050805]; neuroblast differentiation [GO:0014016]; response to alkaloid [GO:0043279]; response to drug [GO:0042493]; response to folic acid [GO:0051593]; response to glucocorticoid [GO:0051384]; response to nutrient [GO:…	endoplasmic reticulum [GO:0005783]; endoplasmic reticulum lumen [GO:0005788]; extracellular space [GO:0005615]; membrane [GO:0016020]; nuclear envelope lumen [GO:0005641]	acetylcholinesterase activity [GO:0003990]; choline binding [GO:0033265]; cholinesterase activity [GO:0004104]; identical protein binding [GO:0042802]
Q91V76	-1.24528	0.0283819	0.199084	CK054_MOUSE		Ester hydrolase C11orf54 homolog (EC 3.1.-.-)			nuclear body [GO:0016604]; nucleoplasm [GO:0005654]; nucleus [GO:0005634]	hydrolase activity, acting on ester bonds [GO:0016788]; zinc ion binding [GO:0008270]
O88200	-0.0353176	0.777541	0.898295	CLC11_MOUSE	Clec11a Scgf	C-type lectin domain family 11 member A (Lymphocyte secreted C-type lectin) (Osteolectin) (Stem cell growth factor)	Clec11a	ossification [GO:0001503]; positive regulation of cell population proliferation [GO:0008284]	cytoplasm [GO:0005737]; extracellular region [GO:0005576]; extracellular space [GO:0005615]	carbohydrate binding [GO:0030246]; growth factor activity [GO:0008083]
P70194	0.453568	0.184284	0.400043	CLC4F_MOUSE	Clec4f Clecsf13 Kclr	C-type lectin domain family 4 member F (C-type lectin superfamily member 13) (C-type lectin 13) (Kupffer cell receptor)	Clec4f	endocytosis [GO:0006897]; NK T cell activation [GO:0051132]	integral component of membrane [GO:0016021]; plasma membrane [GO:0005886]	galactose binding [GO:0005534]; glycolipid binding [GO:0051861]
Q06890	0.175283	0.0310867	0.199084	CLUS_MOUSE	Clu Apoj Msgp-2	Clusterin (Apolipoprotein J) (Apo-J) (Clustrin) (Sulfated glycoprotein 2) (SGP-2) [Cleaved into: Clusterin beta chain; Clusterin alpha chain]	Clu	cell morphogenesis [GO:0000902]; central nervous system myelin maintenance [GO:0032286]; chaperone-mediated protein complex assembly [GO:0051131]; chaperone-mediated protein folding [GO:0061077]; endocrine pancreas development [GO:0031018]; immune complex clearance [GO:0002434]; intrinsic apoptotic signaling pathway [GO:0097193]; microglial cell activation [GO:0001774]; microglial cell proliferat…	aggresome [GO:0016235]; apical dendrite [GO:0097440]; cell periphery [GO:0071944]; cell surface [GO:0009986]; chromaffin granule [GO:0042583]; cytoplasm [GO:0005737]; cytoskeleton [GO:0005856]; cytosol [GO:0005829]; extracellular space [GO:0005615]; growth cone [GO:0030426]; intracellular membrane-bounded organelle [GO:0043231]; mitochondrial inner membrane [GO:0005743]; mitochondrion [GO:0005739…	amyloid-beta binding [GO:0001540]; low-density lipoprotein particle receptor binding [GO:0050750]; misfolded protein binding [GO:0051787]; protein carrier activity [GO:0140597]; protein-containing complex binding [GO:0044877]; protein N-terminus binding [GO:0047485]; signaling receptor binding [GO:0005102]; tau protein binding [GO:0048156]; ubiquitin protein ligase binding [GO:0031625]; unfolded …
P26339	-0.0847509	0.741913	0.88172	CMGA_MOUSE	Chga	Chromogranin-A (CgA) [Cleaved into: Pancreastatin; Beta-granin; WE-14; Catestatin; GE-25; Serpinin-RRG; Serpinin (AL26); p-Glu serpinin precursor]	Chga	adenylate cyclase-activating adrenergic receptor signaling pathway involved in cardiac muscle relaxation [GO:0086030]; defense response to bacterium [GO:0042742]; defense response to Gram-negative bacterium [GO:0050829]; defense response to Gram-positive bacterium [GO:0050830]; mast cell activation [GO:0045576]; mast cell chemotaxis [GO:0002551]; mast cell degranulation [GO:0043303]; negative reg…	chromaffin granule [GO:0042583]; extracellular space [GO:0005615]; neuronal dense core vesicle [GO:0098992]; perinuclear region of cytoplasm [GO:0048471]; secretory granule [GO:0030141]; transport vesicle [GO:0030133]
P11087	0.0322897	0.853759	0.941324	CO1A1_MOUSE	Col1a1 Cola1	Collagen alpha-1(I) chain (Alpha-1 type I collagen)	Col1a1	blood vessel development [GO:0001568]; bone trabecula formation [GO:0060346]; cartilage development involved in endochondral bone morphogenesis [GO:0060351]; cellular response to amino acid stimulus [GO:0071230]; cellular response to epidermal growth factor stimulus [GO:0071364]; cellular response to fibroblast growth factor stimulus [GO:0044344]; cellular response to fluoride [GO:1902618]; cellu…	collagen-containing extracellular matrix [GO:0062023]; collagen trimer [GO:0005581]; collagen type I trimer [GO:0005584]; cytoplasm [GO:0005737]; endoplasmic reticulum [GO:0005783]; extracellular matrix [GO:0031012]; extracellular region [GO:0005576]; extracellular space [GO:0005615]; Golgi apparatus [GO:0005794]; secretory granule [GO:0030141]	extracellular matrix structural constituent [GO:0005201]; identical protein binding [GO:0042802]; metal ion binding [GO:0046872]; platelet-derived growth factor binding [GO:0048407]; protease binding [GO:0002020]
Q01149	-0.0788143	0.622097	0.801585	CO1A2_MOUSE	Col1a2 Cola2	Collagen alpha-2(I) chain (Alpha-2 type I collagen)	Col1a2	blood vessel development [GO:0001568]; bone mineralization [GO:0030282]; cellular response to amino acid stimulus [GO:0071230]; collagen fibril organization [GO:0030199]; collagen metabolic process [GO:0032963]; extracellular matrix assembly [GO:0085029]; extracellular matrix organization [GO:0030198]; protein heterotrimerization [GO:0070208]; regulation of blood pressure [GO:0008217]; Rho protei…	collagen-containing extracellular matrix [GO:0062023]; collagen trimer [GO:0005581]; collagen type I trimer [GO:0005584]; endoplasmic reticulum [GO:0005783]; extracellular matrix [GO:0031012]; extracellular space [GO:0005615]	extracellular matrix structural constituent [GO:0005201]; identical protein binding [GO:0042802]; metal ion binding [GO:0046872]; platelet-derived growth factor binding [GO:0048407]; protease binding [GO:0002020]; protein-macromolecule adaptor activity [GO:0030674]; SMAD binding [GO:0046332]
P21180	0.210878	0.0857752	0.272293	CO2_MOUSE	C2	Complement C2 (EC 3.4.21.43) (C3/C5 convertase) [Cleaved into: Complement C2b fragment; Complement C2a fragment]	C2	complement activation [GO:0006956]; complement activation, classical pathway [GO:0006958]; innate immune response [GO:0045087]; positive regulation of apoptotic cell clearance [GO:2000427]; response to nutrient [GO:0007584]	extracellular space [GO:0005615]	metal ion binding [GO:0046872]; serine-type endopeptidase activity [GO:0004252]
P01027	0.205195	0.0719941	0.252246	CO3_MOUSE	C3	Complement C3 (HSE-MSF) [Cleaved into: Complement C3 beta chain; C3-beta-c (C3bc); Complement C3 alpha chain; C3a anaphylatoxin; Acylation stimulating protein (ASP) (C3adesArg); Complement C3b alpha' chain; Complement C3c alpha' chain fragment 1; Complement C3dg fragment; Complement C3g fragment; Complement C3d fragment; Complement C3f fragment; Complement C3c alpha' chain fragment 2]	C3	amyloid-beta clearance [GO:0097242]; blood coagulation [GO:0007596]; cell surface receptor signaling pathway involved in cell-cell signaling [GO:1905114]; complement activation [GO:0006956]; complement activation, alternative pathway [GO:0006957]; complement activation, classical pathway [GO:0006958]; complement-dependent cytotoxicity [GO:0097278]; complement-mediated synapse pruning [GO:0150062]…	cell surface [GO:0009986]; extracellular region [GO:0005576]; extracellular space [GO:0005615]; protein-containing complex [GO:0032991]	C5L2 anaphylatoxin chemotactic receptor binding [GO:0031715]; endopeptidase inhibitor activity [GO:0004866]; lipid binding [GO:0008289]
P01029	0.0400207	0.750391	0.885125	CO4B_MOUSE	C4b C4	Complement C4-B [Cleaved into: Complement C4 beta chain; Complement C4 alpha chain; C4a anaphylatoxin; Complement C4 gamma chain]	C4b	complement activation [GO:0006956]; complement activation, classical pathway [GO:0006958]; immunoglobulin mediated immune response [GO:0016064]; inflammatory response [GO:0006954]; innate immune response [GO:0045087]	axon [GO:0030424]; dendrite [GO:0030425]; extracellular region [GO:0005576]; extracellular space [GO:0005615]; neuronal cell body [GO:0043025]; symbiont cell surface [GO:0106139]; synapse [GO:0045202]	carbohydrate binding [GO:0030246]; complement binding [GO:0001848]; complement component C1q complex binding [GO:0001849]; endopeptidase inhibitor activity [GO:0004866]
P06684	0.338368	0.00121872	0.115291	CO5_MOUSE	C5 Hc	Complement C5 (Hemolytic complement) [Cleaved into: Complement C5 beta chain; Complement C5 alpha chain; C5a anaphylatoxin; Complement C5 alpha' chain]	C5	complement activation, alternative pathway [GO:0006957]; complement activation, classical pathway [GO:0006958]; cytolysis [GO:0019835]; inflammatory response [GO:0006954]; in utero embryonic development [GO:0001701]; negative regulation of macrophage chemotaxis [GO:0010760]; positive regulation of angiogenesis [GO:0045766]; positive regulation of chemokine production [GO:0032722]; positive regula…	extracellular space [GO:0005615]; membrane attack complex [GO:0005579]	endopeptidase inhibitor activity [GO:0004866]
Q8K182	0.274687	0.0310194	0.199084	CO8A_MOUSE	C8a	Complement component C8 alpha chain (Complement component 8 subunit alpha)	C8a	complement activation [GO:0006956]; complement activation, alternative pathway [GO:0006957]; complement activation, classical pathway [GO:0006958]; cytolysis [GO:0019835]	extracellular region [GO:0005576]; extracellular space [GO:0005615]; membrane attack complex [GO:0005579]	complement binding [GO:0001848]; protein-containing complex binding [GO:0044877]
Q8BH35	0.272545	0.0362077	0.199084	CO8B_MOUSE	C8b	Complement component C8 beta chain (Complement component 8 subunit beta)	C8b	complement activation, alternative pathway [GO:0006957]; complement activation, classical pathway [GO:0006958]; cytolysis [GO:0019835]	extracellular region [GO:0005576]; extracellular space [GO:0005615]; membrane attack complex [GO:0005579]	protein-containing complex binding [GO:0044877]
Q8VCG4	0.350398	0.0117343	0.198728	CO8G_MOUSE	C8g	Complement component C8 gamma chain	C8g	complement activation, alternative pathway [GO:0006957]; complement activation, classical pathway [GO:0006958]; cytolysis [GO:0019835]	extracellular region [GO:0005576]; extracellular space [GO:0005615]; membrane attack complex [GO:0005579]	complement binding [GO:0001848]; protein-containing complex binding [GO:0044877]; retinol binding [GO:0019841]
P06683	0.225669	0.134015	0.330151	CO9_MOUSE	C9	Complement component C9	C9	blood coagulation [GO:0007596]; cell killing [GO:0001906]; complement activation, alternative pathway [GO:0006957]; complement activation, classical pathway [GO:0006958]; cytolysis [GO:0019835]; protein homooligomerization [GO:0051260]	extracellular space [GO:0005615]; membrane attack complex [GO:0005579]; plasma membrane [GO:0005886]
P18760	-0.184803	0.342025	0.57368	COF1_MOUSE	Cfl1	Cofilin-1 (Cofilin, non-muscle isoform)	Cfl1	actin filament depolymerization [GO:0030042]; actin filament fragmentation [GO:0030043]; actin filament organization [GO:0007015]; actin filament severing [GO:0051014]; cell motility [GO:0048870]; cell projection organization [GO:0030030]; cellular response to epidermal growth factor stimulus [GO:0071364]; cellular response to hydrogen peroxide [GO:0070301]; cellular response to insulin-like grow…	actin cytoskeleton [GO:0015629]; cell-cell junction [GO:0005911]; cell leading edge [GO:0031252]; cofilin-actin rod [GO:0090732]; cortical actin cytoskeleton [GO:0030864]; cytoplasm [GO:0005737]; cytosol [GO:0005829]; dendritic spine [GO:0043197]; extracellular region [GO:0005576]; filopodium [GO:0030175]; focal adhesion [GO:0005925]; glutamatergic synapse [GO:0098978]; growth cone [GO:0030426]; …	actin binding [GO:0003779]; actin filament binding [GO:0051015]; phosphatidylinositol bisphosphate binding [GO:1902936]; protein phosphatase binding [GO:0019903]; signaling receptor binding [GO:0005102]
Q8CF98	0.276386	0.089215	0.276965	COL10_MOUSE	Colec10 Cll1	Collectin-10 (Collectin liver protein 1) (CL-L1)	Colec10	cranial skeletal system development [GO:1904888]; defense response [GO:0006952]; embryo development ending in birth or egg hatching [GO:0009792]; heterophilic cell-cell adhesion via plasma membrane cell adhesion molecules [GO:0007157]	collagen trimer [GO:0005581]; cytoplasm [GO:0005737]; cytosol [GO:0005829]; extracellular space [GO:0005615]; Golgi apparatus [GO:0005794]; nucleus [GO:0005634]	chemoattractant activity [GO:0042056]; mannose binding [GO:0005537]
Q3SXB8	0.0329244	0.823606	0.922279	COL11_MOUSE	Colec11	Collectin-11 (Collectin kidney protein 1) (CL-K1)	Colec11	antimicrobial humoral response [GO:0019730]; complement activation [GO:0006956]; complement activation, lectin pathway [GO:0001867]; developmental process [GO:0032502]	collagen trimer [GO:0005581]; extracellular space [GO:0005615]	calcium-dependent carbohydrate binding [GO:0120153]; calcium ion binding [GO:0005509]; DNA binding [GO:0003677]; fucose binding [GO:0042806]; mannose binding [GO:0005537]; oligosaccharide binding [GO:0070492]
O88587	-0.511787	0.142441	0.338093	COMT_MOUSE	Comt Comt1	Catechol O-methyltransferase (EC 2.1.1.6)	Comt	catecholamine catabolic process [GO:0042424]; cellular response to phosphate starvation [GO:0016036]; developmental process [GO:0032502]; dopamine catabolic process [GO:0042420]; dopamine metabolic process [GO:0042417]; estrogen metabolic process [GO:0008210]; female pregnancy [GO:0007565]; learning [GO:0007612]; methylation [GO:0032259]; multicellular organismal reproductive process [GO:0048609]…	axon [GO:0030424]; cell body [GO:0044297]; cytosol [GO:0005829]; dendrite [GO:0030425]; dendritic spine [GO:0043197]; integral component of membrane [GO:0016021]; intracellular membrane-bounded organelle [GO:0043231]; membrane [GO:0016020]; mitochondrion [GO:0005739]; postsynaptic membrane [GO:0045211]	catechol O-methyltransferase activity [GO:0016206]; L-dopa O-methyltransferase activity [GO:0102084]; magnesium ion binding [GO:0000287]; O-methyltransferase activity [GO:0008171]; orcinol O-methyltransferase activity [GO:0102938]
Q9DBB9	-0.0294169	0.724187	0.881142	CPN2_MOUSE	Cpn2	Carboxypeptidase N subunit 2 (Carboxypeptidase N 83 kDa chain) (Carboxypeptidase N large subunit) (Carboxypeptidase N polypeptide 2) (Carboxypeptidase N regulatory subunit)	Cpn2		collagen-containing extracellular matrix [GO:0062023]; extracellular matrix [GO:0031012]; extracellular space [GO:0005615]
P14847	0.0371157	0.717982	0.877533	CRP_MOUSE	Crp Ptx1	C-reactive protein	Crp	acute-phase response [GO:0006953]; cellular response to calcium ion [GO:0071277]; complement activation, classical pathway [GO:0006958]; innate immune response [GO:0045087]; negative regulation by host of viral process [GO:0044793]; negative regulation of lipid storage [GO:0010888]; negative regulation of macrophage derived foam cell differentiation [GO:0010745]; negative regulation of mononuclea…	extracellular space [GO:0005615]; filopodium [GO:0030175]; growth cone [GO:0030426]	calcium ion binding [GO:0005509]; cholesterol binding [GO:0015485]; complement component C1q complex binding [GO:0001849]; identical protein binding [GO:0042802]; low-density lipoprotein particle binding [GO:0030169]; low-density lipoprotein particle receptor binding [GO:0050750]
Q8CG14	0.174364	0.0789437	0.26296	CS1A_MOUSE	C1sa C1s	Complement C1s-A subcomponent (EC 3.4.21.42) (C1 esterase) (Complement component 1 subcomponent s-A) [Cleaved into: Complement C1s-A subcomponent heavy chain; Complement C1s-A subcomponent light chain]	C1sa	complement activation, classical pathway [GO:0006958]; innate immune response [GO:0045087]	extracellular region [GO:0005576]; extracellular space [GO:0005615]	calcium ion binding [GO:0005509]; identical protein binding [GO:0042802]; serine-type endopeptidase activity [GO:0004252]
[truncated: 347 more rows]

## Sheet: Table_S3_DEPs_phospho
Phosphorylation_site	Logfc	P_value	Adj_p_val
P02663;CASA2;S146;EQLSTSEENSKK	0.94771	5.38604e-08	0.000353542
P02663;CASA2;S158;KTVDMESTEVFTK	0.578342	1.03284e-07	0.000353542
P02663;CASA2;S158;TVDMESTEVFTKK	0.755661	1.82267e-07	0.000415932
[truncated: 6,843 more rows]

## Sheet: Table_S4_Path_prot_heart_Dn
PATHWAY_NAME	SIZE	NES	NOM p-val	FDR q-val
[truncated: 1,742 more rows]

[truncated: 5 more sheets: Table_S5_Path_prot_heart_Up, Table_S6_Path_prot_plasma_Up, Table_S7_Path_prot_plasma_Dn, Table_S8_Path_phospho, Table_S9_Excluded_Keratins]
